# Supplementary material for: Elucidating the impact of bacterial lipases, human serum albumin, and FASII inhibition on the utilization of exogenous fatty acids by Staphylococcus aureus
Source: mSphere. 2023 Nov 28;8(6):e00368-23. doi: 10.1128/msphere.00368-23 (PMC10732024; doi:10.1128/msphere.00368-23)
Supplement: Supplemental Data — Abundances and MS/MS fragmentation of lipid species observed in all lipidomics experiments. [file msphere.00368-23-s0002.xlsx]

## Sheet: Lipase KOs+Serum
Lipase KOs + Serum
DGDGs (+)
Identification	Adduct	RT (min)	m/z	CCS (Å2)	Relative Abundance- TSB																		Fatty Acid Composition- TSB (highest intensity to lowest)						Relative Abundance- TSB + Serum																		Fatty Acid Composition (highest intensity to lowest)
					TSB	TSB	TSB	WT	WT	WT	Δgeh	Δgeh	Δgeh	Δsal1	Δsal1	Δsal1	Δ0641	Δ0641	Δ0641	ΔfakA	ΔfakA	ΔfakA	TSB	WT	Δgeh	Δsal1	Δ0641	ΔfakA	TSB + Serum	TSB + Serum	TSB + Serum	WT + Serum	WT + Serum	WT + Serum	Δgeh + Serum	Δgeh + Serum	Δgeh + Serum	Δsal1 + Serum	Δsal1 + Serum	Δsal1 + Serum	Δ0641 + Serum	Δ0641 + Serum	Δ0641 + Serum	ΔfakA + Serum	ΔfakA + Serum	ΔfakA + Serum	TSB + Serum	WT + Serum	Δgeh + Serum
DGDG(29:0)	[M+NH4]+	1.33509	868.6	295.726	397.309	453.795	462.451	1358.06	1283.81	1212.55	1100.94	1236.49	1144.21	1143.81	1096.28	1186.1	1206.99	1103.91	1414.6	820.466	909.042	759.524							400.529	358.505	376.861	582.116	612.031	624.464	635.698	702.289	562.367	572.047	582.891	607.126	767.564	664.225	699.572	510.201	513.282	596.26
DGDG(30:0)	[M+NH4]+	1.33509	882.614	298.423	847.256	755.047	992.254	7760.3	7204.04	7014.71	6323.94	7070.4	6656.97	6661.3	6330.14	6969.2	6656.12	6180.38	7367.26	4461.4	4575.52	4112.18							3054.38	3485.69	2881.29	4445.1	4159.74	4200.65	3570.19	3634.8	3973.5	4234.39	4110.13	4577.44	4609.93	4371.51	4199.29	5225.66	5579.53	5174.5
DGDG(31:0)	[M+NH4]+	1.33509	896.632	301.116	1688.39	1727.48	1561.94	18559.9	17139	16658.6	15501.1	16968.4	16181.7	15448.1	15878.5	16192.5	16813.2	16254.1	17055.8	11594.7	12144.1	11045.7							1984.37	1908.96	2035.13	9641.98	9773.77	9533.75	9182.94	8509.37	8419.55	9497.66	9226.85	9550.16	9424.29	9495.93	9764.65	9596.88	9687.19	10018.2
DGDG(32:0)	[M+NH4]+	1.33509	910.647	306.562	1599.88	1624.58	1502.26	38767.3	35949	35077.3	32992.1	34220.1	33344.6	32005.7	31444.7	32988.2	32198.9	31094	33968.7	28198.9	29496.1	27050.9							1520.08	1436.44	1499.45	10205.7	9166.78	9389.5	8194.46	7898.79	8482.02	9374.97	9519.09	9850.27	8609.16	8851.02	9219.67	23742.7	23852.7	20269.2
DGDG(33:0)	[M+NH4]+	1.13	924.663	309.244	1675.38	1363.91	1537.73	76835.1	71809.7	70245.7	66701.7	68914.3	67061.3	63032.9	65321.6	64338.7	66083.1	66664.2	67706.7	63840.8	68671.6	63310.2		15:0, 18:0	15:0, 18:0	15:0, 18:0	15:0, 18:0	15:0, 18:0	1651.34	1509.31	1513.6	26427.9	26085.1	25574.4	23518.3	21908.9	21848.5	24907.3	24547	24333.2	24381.5	24873.2	25624.1	30616.5	30133.6	31700.4		15:0, 18:0	15:0, 18:0
DGDG(34:0)	[M+NH4]+	1.13	938.678	311.922	941.587	827.586	784.9	50518.8	47266.5	45237.3	47793.4	45449.8	45783	42930.4	42976.4	41951.1	41846	42433.2	41331.6	39149.8	42765.6	40717.9		20:0, 14:0, 19:0, 15:0, 16:0, 18:0, 17:0	20:0, 14:0, 19:0, 15:0, 16:0, 18:0, 17:0	20:0, 14:0, 19:0, 15:0, 16:0, 18:0, 17:0	20:0, 14:0, 19:0, 15:0, 18:0, 16:0, 17:0	20:0, 19:0, 14:0, 15:0, 18:0, 16:0, 17:0	1012.55	1127.06	971.742	12582.1	11341.3	11719.4	11383.9	11445.4	11113.6	12283.6	12071.1	11920.9	11608.1	12518.1	12719.5	19401.4	18026.2	16495.4		16:0, 18:0, 14:0, 20:0, 19:0, 15:0	16:0, 18:0, 20:0, 14:0, 19:0, 15:0
DGDG(34:1)	[M+NH4]+	1.13	936.663	309.185	672.321	672.703	595.283	4629.63	4139.35	3947.03	4492.59	4424.42	4412.26	4181.33	4205.17	4127.37	4219.73	4131.08	3900.21	3960.39	4605.6	4141.37							739.621	613.313	719.68	5618.68	5392.19	5464.67	5679.7	5556.05	4957.59	5486.99	5407.26	5429.5	5675.64	5985.35	6156.48	1556.85	1378.58	1343.86		18:1, 16:0, 14:0, 20:1, 18:0, 16:1	18:1, 16:0, 14:0, 20:1, 18:0, 16:1
DGDG(35:0)	[M+NH4]+	1.13	952.695	317.335	793.177	665.257	623.942	86117.2	80613	78292.6	83656.8	76601.7	78310.9	76592.1	76098.1	70503.1	73287.7	72772.9	69504.8	91172	94489.4	93151.7		20:0, 15:0	20:0, 15:0	20:0, 15:0	20:0, 15:0	20:0, 15:0	1967.95	2437.11	2026.47	23026.2	23257.7	22856.7	24897.2	24862.1	20718.9	22613.2	22000.2	20429.9	24654.5	25817.3	26016.5	33863.8	29922.2	32077.1		20:0, 15:0	20:0, 15:0
DGDG(35:2)	[M+NH4]+	1.13	948.663	306.379	240.775	313.508	295.83	520.442	465.491	546.974	535.153	543.412	520.587	570.071	560.576	519.896	503.605	467.762	466.281	470.644	488.219	486.16							120.729	153.742	150.892	1229.12	1351.16	1302.1	1169.38	1213.29	1074.03	1154.44	1126.69	1135.88	1173.51	1272.22	1266.05	202.181	171.886	188.159		20:2, 15:0	15:0, 20:2
DGDG(36:0)	[M+NH4]+	1.13	966.709	320.002	1059.29	920.12	887.443	13624.6	12468.4	11377.4	13477.1	11897.8	12288.4	12367.3	11322.5	10839.4	10542.8	10030.3	9909.88	12723.7	13371.4	13683.5		20:0, 16:0, 15:0, 21:0, 19:0, 17:0, 22:0, 14:0, 18:0	20:0, 16:0, 15:0, 21:0, 19:0, 17:0, 14:0, 22:0, 18:0	20:0, 16:0, 15:0, 21:0, 19:0, 14:0, 17:0, 22:0, 18:0	20:0, 16:0, 15:0, 21:0, 19:0, 22:0, 14:0, 17:0, 18:0	20:0, 16:0, 15:0, 21:0, 19:0, 17:0, 22:0, 14:0, 18:0	1105.54	1148.84	1047.2	7147.75	6602.41	6758.83	8254.09	8454.44	6408.66	7349.17	7052.16	6466.5	7728.46	8862	8802.31	5772.45	4646.54	4857.47		20:0, 16:0, 18:0	20:0, 16:0, 18:0
DGDG(36:1)	[M+NH4]+	1.13	964.695	317.279	948.428	1011.5	901.073	1343.86	1323.07	1200.75	1407.36	1345.07	1303.01	1396.45	1345.05	1172.14	1248.7	1172.4	1030.52	1487.6	1698.18	1544.88							532.004	498.477	548.361	5809.17	5675.18	5635.05	6984.07	6692.18	4713.84	5858.27	5553.36	5243.61	6661.65	6973	7274.9	481.898	374.262	374.659		20:1, 16:0, 18:1, 18:0, 20:0, 16:1	20:1, 16:0, 18:1, 18:0, 20:0, 16:1
DGDG(36:2)	[M+NH4]+	1.13	962.678	311.809	531.69	456.776	593.633	805.492	845.718	786.107	905.118	841.835	873.886	804.851	851.901	808.791	766.647	836.386	824.012	804.084	937.862	816.429							475.123	552.286	551.781	1622.71	1723.56	1680.58	1803.7	1787.57	1529.95	1623.04	1599.47	1494.29	1723.71	1790.34	1861.04	321.83	383.472	352.236		18:1, 16:0, 20:2, 18:0, 18:2, 20:1, 16:1	18:1, 20:2, 18:0, 16:0, 18:2, 20:1, 16:1
DGDG(37:0)	[M+NH4]+	0.805155	980.724	325.391	796.596	832.294	710.807	6371.17	5751.01	5483.86	6632.22	5588.96	5789.92	6178.94	5484.87	5209.04	5110.52	4830.03	4758.87	9694.55	9837.91	9867.47							692.885	827.887	718.24	2070.08	2205.06	2179.52	2239.42	2250.62	1762.34	2166.96	2144.87	1980.2	2428.57	2454.79	2408.28	3835.11	3056.82	3249.2
DGDG(37:1)	[M+NH4]+	1.13	978.708	319.947	262.399	301.659	246.248	779.717	735.83	657.307	866.858	720.365	754.448	763.298	775.098	690.358	764.031	631.76	633.231	1057.33	1247.44	1129.79							186.052	208.186	233.667	1043.75	1124.35	1106.97	1314.3	1356.66	923.379	1082.74	1087.09	971.86	1318.19	1344.22	1350.46	337.849	291.168	309.793
DGDG(38:1)	[M+NH4]+	0.805155	992.727	322.612	1966.65	2078.16	1981.9	2421.58	2280	2190.25	2574.85	2332.63	2389.98	2849.86	2200.41	2118.63	2179.83	2115.61	2039.24	3113.86	3570.7	3338.37							2399.09	2401.85	2271.35	5134.72	5053.64	5144.96	6600.64	6618.97	4479.84	5408.37	5067.41	4702.31	6306.96	6745.63	6743.81	1759.04	1322.23	1284.71
PGs (-)
Identification	Adduct	RT (min)	m/z	CCS (Å2)	Relative Abundance- TSB																		Fatty Acid Composition- TSB (highest intensity to lowest)						Relative Abundance- TSB + Serum																		Fatty Acid Composition (highest intensity to lowest)
					TSB	TSB	TSB	WT	WT	WT	Δgeh	Δgeh	Δgeh	Δsal1	Δsal1	Δsal1	Δ0641	Δ0641	Δ0641	ΔfakA	ΔfakA	ΔfakA	TSB	WT	Δgeh	Δsal1	Δ0641	ΔfakA	TSB + Serum	TSB + Serum	TSB + Serum	WT + Serum	WT + Serum	WT + Serum	Δgeh + Serum	Δgeh + Serum	Δgeh + Serum	Δsal1 + Serum	Δsal1 + Serum	Δsal1 + Serum	Δ0641 + Serum	Δ0641 + Serum	Δ0641 + Serum	ΔfakA + Serum	ΔfakA + Serum	ΔfakA + Serum	TSB + Serum	WT + Serum	Δgeh + Serum
PG(28:0)	[M-H]-	2.21589	665.437	253.245	147.786	155.193	160.924	2209.55	2122.98	2016.7	1585.64	2321.44	1733.2	1756.23	1763.12	2136.9	2001.66	1731.43	2218.22	884.755	1074.03	858.535							189.266	156.1	154.147	521.496	541.766	514.479	517.575	551.432	513.277	482.41	485.171	487.753	434.508	464.801	484.332	1325.6	1549.15	1546.97
PG(29:0)	[M-H]-	2.21589	679.454	256.499	412.353	607.993	437.289	7215.14	7322.8	6722.86	5771.84	6699.65	5806.14	5821.65	6422.49	6911.05	7106.32	6542.06	7200.95	3574.25	4109.62	3287.32							465.283	468.071	316.218	3081.69	3190.79	2936.48	4569.42	4518.56	3691.18	2798.38	2777.18	2735.47	2867.27	3087.89	3357.54	4957.26	5436.76	6414.19
PG(30:0)	[M-H]-	2.21589	693.469	259.754	120.062	77.4194	63.8871	24912.3	24972	25482	22178.3	22452.7	20590.3	21747	22404.9	22606.3	22835.7	22842.8	22142.1	14743	16071.5	13166.4							241.98	173.263	150.89	12782.2	10109.7	10763.2	6959.58	6171.33	9649.56	9990.96	10611.4	10395	7247.55	6145.25	7045.74	28667.5	29863.8	28226.1
PG(30:1)	[M-H]-	2.21589	691.454	256.41	173.83	158.615	209.11	1205.47	933.036	1014.86	1002.68	1137.37	998.028	979.307	1004.41	1049.99	995.189	975.6	939.165	342.434	470.524	394.107							239.284	170.226	229.59	515.335	531.092	546.264	495.229	523.855	546.92	458.34	564.273	486.126	452.219	476.744	436.626	622.069	606.471	648.166
PG(31:1)	[M-H]-	2.16	705.47	259.669	9.07747	12.0231	15.6336	2178.91	1550.45	1922.26	1939.6	1901.36	1639.48	1736.57	1962.55	1699.66	1616.89	1631.09	1494.1	221.142	265.174	244.233							18.7202	4.10118	19.6502	1870.75	2032.18	1748.46	3235.56	3498.31	2309.25	1784.09	1990.8	1771.31	1876.49	2114.95	2345.22	638.978	636.885	679.729
PG(32:0)	[M-H]-	2.16	721.499	269.632	600.681	263.171	181.486	95358	104186	99563.8	97391.5	89120.7	88278	85480.3	93946	88420.8	93651.3	93691.2	86063.7	76757.7	77234.3	67671.9							2397.92	2113.33	1474.4	39640.8	33816.1	34467.1	27255.3	24369.2	36116.8	33479.8	35348.5	33123.2	27146.2	23770.3	25443.1	112269	107713	98843.9
PG(32:1)	[M-H]-	2.16	719.484	266.287	59.9422	34.9606	32.0423	2888.32	2819.74	2603.71	2660.88	2550.27	2457.02	2285.41	2745.54	2638.75	2726.92	2462.17	2262.35	1099.7	1141.88	1022.98							182.674	162.222	97.5287	14970.9	13995.1	13424.1	11389.5	10866.9	14745.7	12644.2	14106.7	12887.5	11001.9	8934.63	10008.9	3453.91	3113.58	3304.62
PG(32:2)	[M-H]-	2.16	717.472	259.586	28.6248	53.8253	27.5467	623.729	661.474	563.736	510.414	596.96	573.468	547.396	526.185	549.399	631.972	572.857	473.088	339.197	439.042	335.319							85.222	90.3872	80.861	1757.77	1722.4	1651.71	1473.67	1546.06	1737.46	1487.16	1712.99	1559.34	1231.08	1245.37	1289.25	995.99	948.35	1197.65
PG(33:0)	[M-H]-	2.16	735.515	272.895	1427.79	352.294	189.567	157228	173587	151235	155234	148866	143858	134010	158420	139104	159035	159594	146214	134289	139785	123828		15:0, 18:0	15:0, 18:0	15:0, 18:0	15:0, 18:0	15:0, 18:0	2376.24	1513.49	986.703	77249.3	75713.1	70839.2	88794.6	89173.5	90090.2	70180.9	70353.8	61829	67777.2	56556.4	63570.7	113656	105803	123714		15:0, 18:0	15:0, 18:0
PG(33:1)	[M-H]-	2.16	733.499	269.55	87.8993	16.3039	24.9013	3465.04	3508.35	3275.29	2856.36	2886.96	2743.84	2926.84	2942.99	2828.14	3177.03	2948.52	2967.5	807.11	950.824	840.687							109.822	36.7614	27.0678	23849.4	23713.1	21793.9	30355.7	31588.2	27561	21949.9	21296.8	20117.9	22163.7	20002.4	22288.5	4276.27	4158.82	4196.63		15:0, 18:1	15:0, 18:1
PG(33:2)	[M-H]-	2.16	731.485	266.205	20.5844	4.79969	1.92573	1313.01	1340.6	1193.17	1403.17	1361.51	1295.92	1150.74	1566.53	1350.14	1542.28	1329.1	1130.19	1119.79	925.095	964.89							45.2295	30.6875	28.0183	5861.57	6231.38	5856	6552.84	7332.71	6731.84	5265.52	5837.8	5065.65	5081.41	4663.55	5110.75	6675.19	6747.19	6368.57		15:0, 18:2	15:0, 18:2
PG(34:0)	[M-H]-	1.93964	749.529	279.52	420.314	108.548	42.8399	81138.7	88915.3	78550.1	77975.4	77389.8	74854.5	73714.5	75658.7	69618.4	74872.8	79175.8	71743.4	84925.7	85056.8	76994.6		15:0, 14:0, 19:0, 20:0, 16:0, 17:0, 18:0	15:0, 14:0, 19:0, 20:0, 16:0, 18:0, 17:0	15:0, 14:0, 19:0, 20:0, 16:0, 17:0, 18:0	14:0, 15:0, 20:0, 19:0, 16:0, 18:0	15:0, 14:0, 19:0, 20:0, 16:0, 18:0, 17:0	871.463	539.808	363.747	27346	23892.4	24272.7	25891.1	23578.2	28769.1	24547.9	24117.8	23161.8	21178.5	21526.2	21699.7	55543	48313.7	50755		16:0, 14:0, 18:0, 20:0, 15:0, 19:0	16:0, 14:0, 15:0, 18:0, 20:0, 19:0
PG(34:1)	[M-H]-	1.93964	747.514	276.173	79.0913	8.68355	5.90768	2833.29	2826.4	2321.83	2594.88	2474.9	2399.59	2245.57	2585.95	2306.85	2517.19	2265.03	2104.39	1193.3	1200.07	1206.65							461.467	451.665	296.669	29426.1	31183.1	28074.4	36122.9	35406.1	37335	26945.3	27667.9	24242.1	27749.1	24514.2	26913.4	1855.18	1411.28	1603.95		16:0, 18:1, 14:0, 20:1, 16:1, 18:0	16:0, 18:1, 14:0, 20:1, 16:1, 18:0
PG(34:2)	[M-H]-	1.93964	745.499	272.828	1.37656	2.8639	12.3072	273.304	208.174	195.799	219.815	238.646	216.545	215.712	233.987	225.499	216.891	202.024	202.523	90.2017	74.8313	81.8001							131.363	169.148	111.344	2790.18	2975.3	2708.26	3661.37	4055.05	3385.75	2528.53	2802.9	2489.94	2471.51	2522.13	2699.5	290.252	277.083	348.786		16:0, 14:0, 18:2, 16:1, 18:1, 20:2	16:0, 18:2, 16:1, 14:0, 18:1, 20:2
PG(35:0)	[M-H]-	1.93964	763.545	282.787	1169.88	264.95	67.3489	130698	143951	121023	127924	120672	119578	117092	123188	108398	123600	125247	117073	161265	157351	146717		15:0, 20:0	15:0, 20:0	15:0, 20:0	15:0, 20:0	15:0, 20:0	1810.86	852.611	675.175	45944.7	44144.1	43610.5	70914.2	74899.3	55585.8	42552.1	40294.7	36612	43120.2	42664.7	44733.5	78925.6	67218.2	80804.5		15:0, 20:0	15:0, 20:0
PG(35:1)	[M-H]-	1.93964	761.53	279.44	62.6846	12.1176	6.64594	4610.98	4807.96	4127.1	3978.72	3776.03	3692.46	3989.9	4078.72	3772.32	4102.87	3741.27	3818	2060.74	2297.53	2069.73							189.175	84.7387	56.6473	22228.8	21970.6	20807.8	32832.8	36139.8	26622.9	20534.4	19330	18016.3	21255.1	20236.4	21845.9	1519.51	1194.7	1492.7		15:0, 20:1	15:0, 20:1
PG(35:2)	[M-H]-	1.93964	759.514	279.453	10.2268	11.0629	4.35209	317.814	278.716	295.661	314.959	335.615	291.382	292.509	370.136	342.399	402.435	314.241	248.756	124.016	96.141	109.565							49.7115	54.1545	8.90756	4257.5	4924.65	4571.6	5209.15	6137.75	5904.78	3813.14	4204.46	3469.46	3824.18	3539.28	3670.89	747.741	619.321	688.743		15:0, 20:2	15:0, 20:2
PG(36:0)	[M-H]-	1.93964	777.559	289.416	79.1941	15.2169	5.84963	14616.4	16043.1	12255.1	12603.4	13368	12562.4	12018.8	10970.7	11491.8	11447.2	10957	11278.3	21438.8	18717.7	17811.5		15:0, 16:0, 21:0, 17:0, 20:0, 18:0, 19:0, 14:0, 22:0	15:0, 16:0, 21:0, 17:0, 18:0, 14:0, 19:0, 22:0	15:0, 16:0, 21:0, 17:0, 20:0, 18:0, 14:0, 19:0, 22:0	16:0, 15:0, 20:0, 21:0, 18:0	15:0, 16:0, 21:0, 20:0, 17:0, 14:0, 22:0, 19:0	289.552	208.188	123.143	7479.35	7014.71	7249.45	9656.21	9414.91	8532.71	7491.61	7256.09	6786.59	7351.88	8914.64	8342.52	10989	8638.28	9979.18		16:0, 20:0, 18:0	16:0, 20:0, 18:0, 15:0, 21:0
PG(36:1)	[M-H]-	1.93964	775.545	286.069	57.3753	19.5427	3.38428	1391.77	1298.53	1147.77	1187.63	1172.48	1091.42	1095.9	1242.97	1194.09	1221.9	1161.97	1021.69	479.556	436.094	396.174							757.875	828.889	563.438	19699	21150.6	19605.3	30426.1	32328.6	27051.8	18769.4	18530	15723.6	20261.5	19534	20167.5	1626.83	1353.84	1423.12		16:0, 20:1, 18:1, 18:0	16:0, 20:1, 18:1, 18:0
PG(36:2)	[M-H]-	1.59061	773.53	279.363	75.3845	45.3285	26.0511	334.119	339.285	320.097	288.127	305.971	296.182	314.094	338.726	316.426	302.58	307.739	308.33	300.333	246.536	288.354							456.914	583.535	445.945	4055.14	4161.2	3882.71	10471	9691.94	6886.93	3663.66	3613.32	3244.82	4439.05	5175.83	6088.76	374.086	361.607	399.855		18:1, 16:0, 18:2, 20:2, 16:1, 20:1, 18:0	18:1, 18:2, 16:0, 18:0, 16:1, 20:1, 20:2
PG(37:0)	[M-H]-	1.59061	791.575	289.327	28.2932	1.0427	0.0990072	6815.75	8030.14	5537.09	6809.12	6356.54	6198.65	5488.32	5843.22	5311.38	6034.91	5432.44	5867.17	13857.9	11374.8	11475.6							354.464	215.079	153.712	1795.24	1842.96	1912.08	3237.03	3616.15	2246.74	1805.17	1734.91	1638.36	1932.9	2064.03	1971.97	5139.34	3932.05	4908.54
PG(37:1)	[M-H]-	1.93964	787.545	285.993	2.09538	0.00327104	0	79.7916	94.8678	91.1397	54.0002	59.863	69.962	63.0616	62.4816	65.9593	53.0522	50.0055	48.1022	3.45295	10.3539	11.9312							143.352	158.942	104.248	920.331	1036.77	1018.46	1311.01	1560.08	1273.58	868.505	867.782	809.05	840.193	893.021	839.922	154.441	109.726	145.021
PG(38:1)	[M-H]-	1.59061	803.574	289.253	3.21126	0.49932	4.28518	1197.05	1083.32	903.613	812.638	991.116	877.87	789.706	792.125	830.564	829.672	695.061	849.775	711.256	542.41	498.411							69.0638	70.2702	42.5911	3478.29	3780.16	3622.95	8779.4	10071.3	5732.03	3468.22	3480.38	2862.85	4250.72	4823.88	4795.45	293.637	237.874	269.725
PG(38:2)	[M-H]-	1.59061	801.561	289.265	77.2304	122.117	87.2754	293.946	239.754	255.811	192.198	236.946	234.547	169.323	170.763	169.025	202.635	153.236	177.665	75.6684	70.8937	61.7051							176.47	262.863	161.32	2358.86	2463.5	2384.92	6712.8	7943.59	4236.45	2281.68	2333.49	2042.21	2869.24	3272.34	3385.86	330.512	284.136	316.752
LysylPGs (+)
Identification	Adduct	RT (min)	m/z	CCS (Å2)	Relative Abundance- TSB																		Relative Abundance- TSB + Serum
					TSB	TSB	TSB	WT	WT	WT	Δgeh	Δgeh	Δgeh	Δsal1	Δsal1	Δsal1	Δ0641	Δ0641	Δ0641	ΔfakA	ΔfakA	ΔfakA	TSB + Serum	TSB + Serum	TSB + Serum	WT + Serum	WT + Serum	WT + Serum	Δgeh + Serum	Δgeh + Serum	Δgeh + Serum	Δsal1 + Serum	Δsal1 + Serum	Δsal1 + Serum	Δ0641 + Serum	Δ0641 + Serum	Δ0641 + Serum	ΔfakA + Serum	ΔfakA + Serum	ΔfakA + Serum
LysylPG(28:0)	[M+H]+	7.58121	795.549	279.406	330.939	297.653	300.809	1729.71	1724.78	1707.16	1402.52	1700.01	1467.1	1392.16	1615.77	1667.06	1716.33	1399.29	1714.27	612.685	658.682	520.153	147.14	110.021	172.145	125.613	130.33	100.236	207.535	201.932	173.315	103.196	89.2088	96.593	106.339	118.933	157.081	408.862	463.891	433.527
LysylPG(29:0)	[M+H]+	7.58121	809.565	284.922	644.346	658.384	606.534	4901.68	4795.18	4923.19	4371.83	4458.42	4432.53	3939.76	5218.81	4869.45	5734.1	5129.06	5157.74	2172.48	2309.58	2034.07	513.992	404.237	490.083	1264.08	1238.74	1135.59	1720.43	1701.1	1519.22	1049.46	1033.77	1020.89	1088.08	1129.55	1277.02	2012.16	2221.07	2322.08
LysylPG(30:0)	[M+H]+	7.52455	823.58	287.632	1997.79	1681.03	1563.49	22099.8	21226.7	23340	20567.1	19665.1	19850.2	18931.7	22440.5	21073.6	23154.7	22316.5	20751.5	10443.9	10765.2	9549.74	2295.07	2046.14	1937.33	7077.71	5768.79	5854.13	4768.02	4458.99	6125.48	5353.68	5495.37	5541.07	4264.16	3709.73	4451.97	16717.6	18095.1	15075.6
LysylPG(31:0)	[M+H]+	7.52455	837.597	290.339	1970.36	1187.18	1135.29	36009.5	35745.5	36463.5	34594.5	33506.2	33426.2	29261.4	38873.5	33003.3	39808.4	39901.1	35094.1	18223.7	19196.3	17330.1	1168.01	661.912	766.149	14334.6	14217.1	12779	15363.2	15282.9	16281.4	12252.9	12158.2	11284.2	12466.5	9988.53	12860.7	21394.1	21824.5	22421.1
LysylPG(32:0)	[M+H]+	7.52455	851.613	295.818	2783.07	1472.45	1440.02	59737.8	59387.8	60586.1	58915.3	53499.7	55297.6	51237.2	58121.5	53995.2	59298.6	57436.8	52521	37135.7	35383.7	33567.5	1916.36	1114.16	1268.61	12337.5	10402.4	10233.3	9232.64	8693.93	12194.1	9876.19	9955.68	9700.32	8065.66	6624.09	8446.43	39277.1	37970	31380
LysylPG(32:1)	[M+H]+	7.52455	849.598	290.272	233.279	103.892	113.388	1033.53	904.925	926.838	881.921	877.151	895.333	864.011	963.306	906.26	999.925	917.42	845.571	207.151	266.757	241.655	146.037	88.0198	100.911	4880.11	4506.07	4238.88	3875.34	3700.82	5013.4	3834.43	3919.04	3778.15	3444.36	2627.46	3314.52	595.892	576.037	620.606
LysylPG(33:0)	[M+H]+	7.43479	865.628	298.513	4408.05	1651.37	1268.24	95517.8	96866.7	87877.9	91979.8	87051	87215.5	77782.7	94128.2	80941.4	95706.5	92708.7	84303.6	62635.6	61062.8	59221.9	2550.24	1097.04	1142.87	26308.2	26603.5	23711.3	30436.9	31282.2	32595.4	23812.7	23447.7	20128.2	23663.4	18494.7	23831.9	36502.1	33841.8	37362.1
LysylPG(33:1)	[M+H]+	7.43479	863.614	292.977	927.454	417.645	327.421	2525.76	2455.93	2408.75	2294.21	2162.76	2246.7	2563.45	2676.9	2404.8	2700.27	2462.79	2369.2	701.888	790.177	703.26	672.964	423.052	433.92	10334.8	10779.1	9386.58	12848	13405.2	13115.3	9289.23	9117.34	8220.46	10047.5	8053	10321.7	2521.75	2382.4	2153.37
LysylPG(33:2)	[M+H]+	7.52455	861.597	290.208	447.313	342.627	366.153	508.512	475.495	508.222	520.732	566.037	623.593	578.722	579.239	634.94	700.44	654.139	662.711	393.704	420.679	412.028	302.118	277.942	312.288	1852.63	1932.35	1761.44	2168.51	2395.63	2251.61	1565.22	1526.31	1486.09	1543.19	1392.62	1712.73	2229.85	2334.28	2041.59
LysylPG(34:0)	[M+H]+	7.43479	879.644	301.204	2180.43	851.342	677.416	57099.7	58368.2	51270.7	58264.3	51922.2	53689.7	48412.9	53233.8	47521.3	53082.4	49555.3	45755.4	39253.8	35725.4	36256.1	1340.64	523.42	529.593	8644.87	7913.91	7419.8	8662.13	8720.12	10014.4	7420.33	7193.32	6425.26	6789.72	5646.11	7207.53	20136.1	17026	16811.4
LysylPG(34:1)	[M+H]+	7.43479	877.629	298.449	920.617	368.37	337.571	1344.03	1335.92	1201.41	1178.24	1238.93	1224.63	1378.96	1320.02	1275	1361.62	1227.12	1186.99	600.778	629.856	583.739	505.108	280.978	342.913	9121.55	9829.18	8541.32	10494.8	10493	11825.1	8206.91	8108.72	6849.32	8490.94	6861.36	8546.11	591.89	462.006	452.281
LysylPG(34:2)	[M+H]+	7.43479	875.614	292.914	801.792	681.32	714.839	1139.68	1191.28	1231.07	1127.01	1148.01	1273.72	1192.48	1303.53	1328.81	1464.44	1409.87	1352.61	941.177	1116.28	972.473	558.853	534.071	563.275	1711.43	1884.52	1726.94	2188.96	2355.51	2263.95	1613.95	1595.69	1465.68	1678.35	1528.17	1744.09	929.056	864.3	907.633
LysylPG(35:0)	[M+H]+	7.43479	893.657	306.649	8039.51	3097.33	2658.28	93041	99172.7	84340.4	99889.6	85626.2	89507.7	82307.8	92183.5	79593.5	93967.2	86583.9	80792.8	85879.1	76623.1	77202.2	6537.25	3667.87	3784.27	18346.5	19520.7	18323.7	28007.1	30797.9	25142.4	17936	17505.5	14241	19147.7	17115.8	20653.8	31601.1	26731.8	31060.6
LysylPG(35:1)	[M+H]+	7.43479	891.644	301.142	785.222	314.712	196.486	2331.38	2329.14	2113.4	2196.26	1850.6	2004.91	2265.82	2290.44	2068.23	2427.49	2153.57	2089.56	823.048	861.556	815.204	372.306	119.806	138.869	8394.56	8887.29	7953.65	12168	13593.2	10877	7649.11	7485.76	6068.98	8567.03	6924.79	8857.49	778.932	620.579	619.158
LysylPG(36:1)	[M+H]+	7.43479	905.661	306.587	823.643	409.688	292.463	4404.31	4601.27	3689.83	4580.89	3946.19	4177.09	4094.59	3935.54	3686.41	4079.08	3459.34	3222.16	3988.38	3227.57	3430.78	459.594	250.59	293.423	5674.17	6290.08	5369.5	8427.72	9114.32	7759.45	5080.6	4926.61	3843.08	5646.24	4948.17	6179.16	1642.44	1214.19	1304.13
LysylPG(36:2)	[M+H]+	7.43479	903.642	301.081	643.886	564.149	607.747	846.565	800.905	851.923	760.965	760.271	763.619	784.587	767.099	706.445	777.585	744.317	828.262	604.791	635.964	636.267	280.432	214.53	287.44	867.891	1034.03	873.322	1816.99	1735.38	1413.05	762.648	724.056	609.845	932.185	1013.43	1373.1	123.735	110.288	102.307
LysylPG(37:0)	[M+H]+	7.43479	921.689	312.005	542.32	364.282	355.302	2679.5	2939.82	2402.05	3020.01	2572.97	2788.1	2541.1	2640.7	2474.73	2729.1	2399.25	2487.39	3989.09	3032.88	3275.52	420.243	272.989	364.175	453.537	511.419	495.241	851.118	969.646	706.378	513.384	468.682	430.524	601.289	552.964	671.883	1062.05	865.389	973.882
LysylPG(37:1)	[M+H]+	7.43479	919.675	309.268	496.249	331.571	509.767	392.538	593.973	561.423	526.905	567.341	492.046	621.082	557.755	569.81	608.111	691.706	609.537	534.787	541.146	461.041	449.395	322.953	378.458	863.95	947.6	934.368	1528.83	1728.74	1333.41	976.374	944.456	794.671	998.46	999.039	1106.64	485.291	491.288	477.869
CLs (-)
Identification	Adduct	RT (min)	m/z	CCS (Å2)	Relative Abundance- TSB																		Relative Abundance- TSB + Serum
					TSB	TSB	TSB	WT	WT	WT	Δgeh	Δgeh	Δgeh	Δsal1	Δsal1	Δsal1	Δ0641	Δ0641	Δ0641	ΔfakA	ΔfakA	ΔfakA	TSB + Serum	TSB + Serum	TSB + Serum	WT + Serum	WT + Serum	WT + Serum	Δgeh + Serum	Δgeh + Serum	Δgeh + Serum	Δsal1 + Serum	Δsal1 + Serum	Δsal1 + Serum	Δ0641 + Serum	Δ0641 + Serum	Δ0641 + Serum	ΔfakA + Serum	ΔfakA + Serum	ΔfakA + Serum
CL(63:0)	[M-2H]2-	4.92205	668.467	401.813	0	0	0	2749.26	3228.66	2707.51	2946.86	2778.5	2507.6	2442.26	4664.38	2444.18	3933.82	2935.62	2823.54	666.446	534.429	754.314	2.53523	0	0	661.882	404.778	364.547	211.716	205.929	196.734	383.155	285.716	411.893	185.63	142.292	294.732	1205.05	1106.12	1964.67
CL(63:1)	[M-2H]2-	4.77763	667.459	401.819	0.0658282	0	0	262.941	296.313	217.881	313.178	283.648	225.877	221.646	463.55	255.843	388.945	287.559	271.608	12.8469	10.8908	28.4228	0	0	0	760.6	645.966	612.585	325.156	337.968	479.289	648.372	581.86	607.206	337.509	287.109	346.614	192.026	138.311	238.304
CL(64:0)	[M-2H]2-	4.97794	675.475	408.387	2.8341	0	0	4564.52	5230.77	4431.85	4728.75	4667.72	4419.53	4354.75	7276.74	3841.36	6171.85	4876.52	4550.03	1273.64	977.175	1419.55	3.81143	1.66806	0	1306.97	872.98	711.374	592.958	595.988	442.821	849.915	607.282	891.548	475.519	407.923	760.983	1109.62	1129.54	1865.58
CL(64:2)	[M-2H]2-	4.72177	673.46	401.782	0	0	0	7.2954	15.82	5.44974	12.2537	14.3286	10.7078	17.1354	16.7417	9.15235	22.6274	11.9364	6.16591	0	0	0	0	0	0	705.72	729.731	659.211	328.772	368.884	614.472	631.41	614.17	603.77	362.203	331.723	344.375	204.24	139.07	253.162
CL(65:0)	[M-2H]2-	5.08972	682.482	408.344	0	0	0	6078.53	6598.02	5891.18	6165.97	5915.56	6086.15	6256.28	9345.35	4819.75	8185.97	6621.57	6005.82	1851	1333.82	2218.18	2.13476	0	1.61831	918.938	560.687	493.423	361.546	349.082	314.029	534.189	388.282	630.055	291.429	252.452	455.974	618.271	703.905	1377.28
CL(65:2)	[M-2H]2-	4.72177	680.467	408.357	0.285829	0	0.00550314	477.522	463.253	421.882	533.011	455.208	417.85	454.958	750.941	414.8	653.257	522.48	474.801	46.025	19.1205	61.7873	1.01463	0.901295	0.918928	2960.65	2591.57	2400.95	1429.81	1515.66	2020.06	2532.39	2314.05	2526.19	1406.61	1261.9	1601.61	585.894	426.45	601.679
CL(66:0)	[M-2H]2-	5.29	689.49	408.303	4.73306	3.42817	0	6438.85	6586.39	5876.83	6044.68	6053.62	6435.55	7085.41	9757.62	4581.76	8681.79	7440.79	6349.63	1958.43	1410.49	2646.48	7.37839	2.83963	0.30179	1298.4	886.133	720.676	657.713	654.392	513.146	901.553	649.393	959.016	493.138	450.826	840.946	259.453	366.399	768.222
CL(66:2)	[M-2H]2-	4.77763	687.475	408.315	9.35295	3.35093	1.21712	648.445	649.56	559.615	664.008	602.039	600.349	673.969	1028.44	498.985	945.48	775.63	652.154	73.1575	58.5366	133.111	12.4607	0.000994988	0	4780.06	4331.31	3952.1	2714.54	2977.28	3656.84	4492.14	4056.28	4255.28	2624.61	2427.38	3172.55	433.305	323.996	598.511
CL(66:3)	[M-2H]2-	4.66588	686.467	408.321	0	0	0	0	0	0	2.08604	0.969718	0	1.60222	2.2911	0.366563	0	0	0	0	0	0	0	0.671519	0	781.88	880.297	836.386	375.363	422.117	830.607	773.17	808.764	738.782	433.791	432.489	396.84	59.4533	57.158	84.6675
CL(67:2)	[M-2H]2-	4.83352	694.483	408.273	0	0	0	2010.22	2039.76	1847.4	1908.61	1842.91	2040.38	2402.03	2952.39	1425.38	2758.31	2297.42	1920.58	495.519	336.149	718.931	11.5188	0.802146	0.00827171	3870.66	3243.7	2889.35	2285.36	2421.85	2569.96	3495.23	3000.33	3417.77	1883.41	1865.75	2695.95	268.549	199.415	348.887
CL(67:3)	[M-2H]2-	4.72177	693.475	408.279	0	0	0	0	0	0	0	0	0	0.459537	5.28595	1.13813	0	2.81628	0	0	0	0	0	0	0	734.467	778.511	780.233	395.896	489.684	761.028	748.273	795.858	739.152	436.103	444.143	435.557	74.5476	63.9578	70.0484
CL(68:2)	[M-2H]2-	4.92205	701.491	414.85	0	0	0	449.759	368.11	361.605	445.256	386.83	402.493	569.608	718.193	328.416	698.793	534.642	426.66	42.9135	29.6503	73.9765	4.68872	0.672318	0	3767.49	3178.69	2794.15	2439.2	2769.4	2610.2	3593.8	3091.49	3484.88	2050.68	2110.26	2909.88	192.769	135.168	243.178
CL(69:3)	[M-2H]2-	4.83352	707.49	414.816	0	2.6755	0	120.554	110.583	106.734	125.385	111.991	132.26	197.619	240.979	86.6475	244.669	206.352	139.825	3.97235	1.01076	5.07674	1.04764	0.0603807	0	2510.46	2148.65	1956.52	1658.09	1914.97	1860.71	2465.68	2237.7	2474.37	1373.34	1509.06	2003.21	55.3593	28.5241	50.3406
[truncated: 3 more columns]

## Sheet: Substrate Specificity
Lipase Substrate Specificity
DGDGs (+)
Identification	Adduct	RT (min)	m/z	CCS (Å2)	Relative Abundance- TSB + Vehicle															Relative Abundance- TSB + CE															Fatty Acid Composition- TSB + CE (highest intensity to lowest)					Relative Abundance- TSB + TG
					WT	WT	WT	∆geh	∆geh	∆geh	∆sal1	∆sal1	∆sal1	∆0641	∆0641	∆0641	∆fakA	∆fakA	∆fakA	WT	WT	WT	∆geh	∆geh	∆geh	∆sal1	∆sal1	∆sal1	∆0641	∆0641	∆0641	∆fakA	∆fakA	∆fakA	WT	Δgeh	Δsal1	Δ0641	ΔfakA	WT	WT	WT	∆geh	∆geh	∆geh	∆sal1	∆sal1	∆sal1	∆0641
DGDG(29:0)	[M+NH4]+	1.44659	868.601	298.802	2515.12	2469.41	2674.77	2557.28	2584.06	2423.76	2742.49	2552.55	2422.41	2683.07	2711.59	2924.73	942.674	728.559	807.825	572.176	1489.69	2298.1	2083.08	2187.85	1951.88	1188.54	1972.58	1589.38	1321.99	1489.76	2012.5	900.806	1097.69	1161.16						776.385	841.282	757.889	2516.48	2872.44	2724.13	917.142	800.25	1010.25	773.375
DGDG(30:0)	[M+NH4]+	1.44659	882.617	301.385	7744.58	7901.1	9125.02	8448.93	8422.21	8557.87	9250.94	8299.15	8175.56	9182.77	9454.57	9209.28	3109.43	3036.54	3652.79	2541.73	4905.69	4597.53	3997.11	4763.64	3391.66	3222.75	5334.3	5525	4165.75	3998.13	4645.34	3280.53	3187.25	2982.58						1484.3	1739.43	1428.38	5918.77	4993.23	6119.67	1508.39	1424.76	2193.7	1643.54
DGDG(31:0)	[M+NH4]+	1.31056	896.632	303.958	12939.8	12630.6	14117.7	13319.5	13938.7	13080.1	14602	13477.2	13041.3	14561.9	14356.7	15093.4	6505.21	6437.29	6956.15	3541.62	7511.03	7009.91	7354.37	9538.63	6301.45	4481.46	7755.64	7926.8	5609.77	5818.9	6317.66	7153.14	7248.34	6684.95						2421.07	2865.67	2317.19	8130.4	8242.86	9094.69	2412.83	2436.65	4729.14	2714.74
DGDG(32:0)	[M+NH4]+	1.31056	910.648	307.834	15798.1	15841.6	18002.5	17194.4	16789.4	17040.9	19018.6	16975.4	17218.3	18488.9	19228.4	18144.4	16216.6	16721	18026.5	7895.38	14515.1	12819.2	7639.95	10698.2	6610.73	8291.05	14016.5	14179.6	10930.6	11104.9	11151.1	15370.9	16146.4	14815.7						7903.64	9117.91	8092.28	11828.6	11070.1	12796.6	7343.29	7982.4	12337.8	9781.52
DGDG(32:1)	[M+NH4]+	1.31056	908.631	303.897	871.234	817.983	945.051	882.549	843.294	823.197	985.462	880.48	897.04	911.905	1018.64	844.221	841.341	788.552	970.08	927.252	2009.8	1971.03	331.982	498.69	478.42	1697.04	2087.4	2259.79	2088.65	1811.93	2240.61	673.526	598.171	629.092						3075.48	3253.1	2808.25	1430.46	1410.22	1636.13	3520.47	3465.53	3772.8	3400.52
DGDG(32:2)	[M+NH4]+	1.31056	906.619	299.936	152.414	165.031	175.903	203.267	161.268	158.149	172.022	155.772	179.331	141.709	177.54	150.397	186.966	229.951	270.427	562.124	1161.04	1212.5	143.51	165.145	466.018	1101.13	1304	1451.15	1353.56	1151	1635.74	180.693	132.083	120.017						979.601	1117.42	931.113	460.526	587.121	628.094	1198.3	1240.71	1368.26	1213.54
DGDG(33:0)	[M+NH4]+	1.31056	924.664	311.686	31159.4	28783	32838.7	31675.7	32779.5	31404.9	35364.8	33283.6	31859.6	34695.1	35250.6	35018	36878.5	36796.6	39036.3	12216.6	22688.6	19889.5	15617.4	22932.7	13040.2	11221.2	21440.9	20953.8	15397.4	16603.4	15141.8	31448.1	35294.9	30877.1	18:0, 15:0, 20:0, 13:0, 14:0, 19:0	18:0, 15:0, 20:0, 13:0	18:0, 15:0, 20:0, 13:0, 14:0, 19:0	15:0, 18:0, 20:0, 13:0, 14:0, 19:0	15:0, 18:0	8798.17	10597.4	9208.04	18565.1	18843.4	20386.3	9166.82	10188.1	15435.1	12003.1
DGDG(33:1)	[M+NH4]+	1.09503	922.647	306.461	1515.72	1428.13	1557.08	1480	1491.02	1463.39	1658.88	1532.84	1542.88	1639.76	1667.26	1582.95	1781.3	1605.71	1923.32	1090.45	2210.58	2107.8	601.878	806.387	738.028	1689.36	2393.06	2572.22	2327.97	2096.01	2413.48	1232.59	1321.63	1282.87	15:0, 18:1		15:0, 18:1	15:0, 18:1		4332.9	4725.94	3936.77	2164.89	1900.93	2481.06	5455.88	5064.36	7556.98	5222.93
DGDG(33:2)	[M+NH4]+	1.31056	920.631	303.838	212.686	201.261	221.78	224.098	244.087	187.485	242.702	214.732	239.948	212.219	241.451	198.035	275.009	226.148	294.701	652.829	1313.15	1386.71	205.878	226.1	371.438	1178.11	1493.86	1652.17	1544.94	1335.15	1732.83	241.653	216.905	203.48	15:0, 18:2		15:0, 18:2	15:0, 18:2		1460.88	1580.35	1365.81	801.193	852.418	1009.66	1873.88	1699.7	2821.87	1764.05
DGDG(34:0)	[M+NH4]+	1.31056	938.68	314.219	18757.8	18276.2	20541.6	20725.6	19230.3	20034.9	22676.9	20547.5	20932.7	21336.1	23284.2	20051.9	29851.9	29457.8	30989.3	9516.45	16387.8	14037.3	8366.84	11964.8	6839.5	8909.28	15145.3	15489.9	12638	13180.4	11552.4	20983	24305.9	21530.8	20:0, 14:0, 19:0, 15:0, 18:0, 16:0	20:0, 14:0, 19:0, 15:0, 18:0, 16:0	20:0, 14:0, 19:0, 15:0, 16:0, 18:0	20:0, 14:0, 19:0, 15:0, 18:0, 16:0	14:0, 20:0, 19:0, 15:0, 18:0, 16:0, 17:0	14026.8	15805.5	14542.1	13899.6	12432.7	14558.2	12464.5	14359.8	15068.5	17754
DGDG(34:1)	[M+NH4]+	1.09503	936.663	310.323	1078.14	1090.07	1138.4	1187.52	1098.36	1106.97	1262.81	1183.32	1199.05	1221.76	1293.78	1132.54	1508.74	1355.71	1555.23	1907.19	3301.93	3482.96	470.555	618.887	579.394	2486.43	3452.53	3735.33	3454.54	3233.94	3711.63	836.189	993.33	918.033	14:0, 20:1, 18:1, 16:0		14:0, 20:1, 18:1, 16:0	14:0, 20:1, 18:1, 16:0		10246	10932.9	9781.5	2131.91	1618.6	2406.59	11347.8	11928.4	11322.9	12344.9
DGDG(34:2)	[M+NH4]+	1.09503	934.647	306.403	434.101	762.264	510.819	588.287	477.076	556.545	502.944	649.698	659.835	683.772	455.649	589.386	492.484	507.724	780.559	1521.67	2721.93	2722.95	220.201	278.32	304.906	2084.03	2706.19	2838.93	2942.18	2734.36	3117.93	317.968	374.085	422.836	14:0, 20:2, 16:0, 18:2		14:0, 20:2, 16:0, 18:2	14:0, 20:2, 16:0, 18:2		3690.12	3802.61	3368.23	700.636	795.758	992.56	4007.91	4098.04	4544.24	4256.16
DGDG(35:0)	[M+NH4]+	1.31056	952.695	319.323	31174.5	29014.6	32820.3	32801.5	31841	31470.1	35400.2	33706.1	33087.7	33698.8	35861	33461.2	65752.6	62161.9	64272.8	12277.2	23263.9	19557.1	15089.4	23323.3	12671.5	10584.9	19352.8	19983.8	16437.7	17075	14127.6	49792.3	59026.1	53446.3	20:0, 15:0	20:0, 15:0	20:0, 15:0	20:0, 15:0	20:0, 15:0	15251.6	17902.6	16086.9	18592.1	17013.3	19039	15740.4	16494	21264.8	20218.5
DGDG(35:1)	[M+NH4]+	1.09503	950.679	314.162	1466.33	1371.67	1472.51	1528.38	1426.9	1419.13	1663.18	1611.53	1518.09	1562.09	1648.69	1466.36	3012.41	2571.6	2851.15	1568.09	2949.78	2838.96	507.153	727.322	459.592	2343.04	3005.38	3300.92	3290.88	2845.1	3247.9	1799.37	2125.05	2093.53	15:0, 20:1		15:0, 20:1	15:0, 20:1		12744.9	13381.5	12061.2	3591.98	1555.73	3435.19	14918.1	14248.7	20335.7	14916.7
DGDG(35:2)	[M+NH4]+	1.09503	948.663	311.57	136.976	136.738	114.08	138.914	142.322	144.398	114.375	117.93	156.11	139.4	117.138	93.9942	216	215.553	214.138	1108.55	2014.42	1951.34	39.5815	39.3142	48.624	1767.29	2076.64	2369.01	2367.9	1948.97	2397.16	138.952	108.117	149.602	20:2, 15:0		20:2, 15:0	15:0, 20:2		3876.09	4002.87	3569.89	701.59	412.944	752.19	4543.75	4395.26	6696.15	4529.79
DGDG(36:0)	[M+NH4]+	1.09503	966.71	323.108	3307.4	3168.12	3744.29	3889.23	3150.17	3554.71	4091.6	3605.24	3792.3	3676.6	4212.02	3310.43	6604.36	6444.3	6568.56	1773.6	3158	2519.37	1504.1	2153.23	1209.11	1758.84	2903.26	2943.74	2842.1	2958.24	2200.92	4779.63	5435.38	5075.98	20:0, 16:0, 15:0, 21:0, 18:0, 14:0, 22:0	20:0, 16:0, 15:0, 21:0, 22:0, 18:0, 14:0	20:0, 16:0, 15:0, 21:0, 14:0, 22:0	20:0, 16:0, 15:0, 21:0, 22:0, 14:0	20:0, 16:0, 15:0, 21:0, 22:0, 14:0, 19:0, 17:0	5447.83	5883.48	5686.33	4352.03	4789.11	5007.19	4912.24	5202.07	5109.3	6082.04
DGDG(36:1)	[M+NH4]+	1.09503	964.694	317.978	254.168	238.627	270.919	256.907	210.175	243.238	241.537	255.716	276.792	254.401	253.218	229.799	393.044	398.8	359.36	862.913	1598.79	1726.99	142.252	161.011	122.939	1124.61	1625.89	1663.17	1594.23	1571.12	1586.08	309.368	348.978	299.893	16:0, 20:1, 18:0, 18:1, 14:0, 22:1		16:0, 20:1, 18:1, 18:0	20:1, 16:0, 18:0, 18:1		5736.41	6245.52	5810.36	3094.92	3738.48	3845.27	6071.97	6473.33	6267.83	6873.24
DGDG(36:2)	[M+NH4]+	1.09503	962.679	315.402	69.7726	61.4771	62.5422	48.7766	54.1495	42.6676	62.6155	45.1849	45.1518	54.6401	71.6213	38.7224	61.2135	112.665	116.67	1352.68	2153	2292.44	70.135	97.527	29.8698	1934.25	2292.43	2444.79	2140.14	2237.04	2361.6	30.2837	32.4436	41.1025	18:0, 18:2, 16:0, 20:2, 14:0, 22:2		18:0, 18:2, 20:2, 16:0	18:0, 18:2, 20:2, 16:0		3580.48	3829.16	3549.96	1777.43	2405.44	2308.89	3960.59	4189.97	4322.37	4241.99
DGDG(37:0)	[M+NH4]+	1.09503	980.723	325.598	1282.56	1252.25	1376.75	1469.65	1300.53	1302.04	1498.84	1401.18	1443.83	1370.08	1505.07	1301.58	4188.51	3623.53	3882.31	514.2	977.568	914.464	579.243	952.477	543.924	491.55	981.26	957.377	951.213	1042.61	778.586	3086.22	3383.75	3245.15						2791.73	2856.66	2627.23	3381.68	4227.16	3972.75	2656.71	2676.18	3092.64	2956.84
DGDG(37:1)	[M+NH4]+	1.09503	978.707	321.772	67.1638	54.6474	40.7	48.4516	43.6301	56.185	53.9225	56.8739	63.4188	44.194	43.641	54.0652	177.351	141.77	141.731	243.536	483.564	537.218	25.781	30.8992	99.605	350.987	498.408	536.569	584.087	549.245	553.041	101.507	111.631	110.273						2386.68	2518.74	2335.96	988.879	1187.72	1290.92	2602.66	2523.38	3556.54	2826.27
DGDG(37:2)	[M+NH4]+	1.09503	976.694	319.211	42.443	29.6805	33.506	48.0802	23.2899	25.4412	38.0228	37.8061	67.2739	31.7138	34.1396	31.7422	97.8399	82.1537	85.9539	510.786	955.954	926.418	9.79757	18.2016	9.02754	707.419	971.797	1081.87	1034.84	980.297	1004.58	40.2551	57.0875	53.2013						2094.58	2209.51	2043.97	436.962	277.313	404.56	2338.45	2395.25	3689.62	2411.71
DGDG(38:0)	[M+NH4]+	1.09503	994.734	328.08	227.06	223.929	291.551	264.149	188.463	231.664	325.621	239.217	290.156	254.8	303.301	247.032	503.067	485.946	521.772	337.994	429.388	393.023	85.0763	137.044	65.0621	229.449	383.399	404.542	384.87	538.928	329.649	418.851	425.408	358.95						932.144	963.919	1021.47	344.951	340.874	385.625	793.925	944.319	677.366	1119.04
DGDG(38:2)	[M+NH4]+	1.09503	990.71	322.998	39.7796	41.3421	41.5362	53.5067	42.134	39.2984	44.3256	52.2333	42.4572	45.4747	43.3027	41.1746	80.4383	62.7423	86.0809	1680.09	3029.65	3220.72	41.7191	39.3723	53.998	1635.45	2834.63	2966.29	3121.72	3462.94	2608.5	107.507	125.524	95.2134						6031.07	6359.38	6425.39	2383.52	2597.59	2733.08	6688.39	6882.21	5936.21	7402.54
DGDG(38:4)	[M+NH4]+	1.09503	986.68	319.166	110.446	77.0476	91.1243	114.208	79.6437	91.9811	73.2572	86.865	91.9417	77.4914	87.8276	65.3828	195.014	170.532	216.811	681.19	1239.39	1205.71	133.17	115.582	201.469	1017.53	1377.31	1470.71	1582.9	1352.66	1583.35	414.162	492.477	347.9						1116.1	1164.65	1214.89	603.79	574.307	483.724	1267.27	1291.31	1305.4	1272.41
PGs (-)
Identification	Adduct	RT (min)	m/z	CCS (Å2)	Relative Abundance- TSB + Vehicle															Relative Abundance- TSB + CE															Fatty Acid Composition- TSB + CE (highest intensity to lowest)					Relative Abundance- TSB + TG
					WT	WT	WT	∆geh	∆geh	∆geh	∆sal1	∆sal1	∆sal1	∆0641	∆0641	∆0641	∆fakA	∆fakA	∆fakA	WT	WT	WT	∆geh	∆geh	∆geh	∆sal1	∆sal1	∆sal1	∆0641	∆0641	∆0641	∆fakA	∆fakA	∆fakA	WT	Δgeh	Δsal1	Δ0641	ΔfakA	WT	WT	WT	∆geh	∆geh	∆geh	∆sal1	∆sal1	∆sal1	∆0641
PG(28:0)	[M-H]-	2.44363	665.44	201.05	11863.4	12361.5	12091.9	10889.7	9917.61	10589.5	11781.4	11751.1	11884.9	11908.5	11275.7	11598.6	1667.36	1654	3927.88	5434.42	5799.77	6060.14	8294.3	6115.13	8473.36	4661.84	5604.29	5875.05	3711.91	3446.5	6648.7	1326.51	1547.19	1414.19						1070.61	1079.65	1099.41	11653.7	9255.12	9437.02	1069.85	984.297	1160.55	1023.34
PG(29:0)	[M-H]-	2.44363	679.455	202.119	20549.7	21488.2	20837.4	19426.3	17477.2	19202.3	20804.1	22170.9	21701.6	22140.3	19602.7	21460.6	4604.3	4321.78	5064.46	10254.5	11809.3	10055	13529.7	11599.9	14379.8	8468.28	11366.7	11268.2	6365.67	6603.98	11610.3	4211.03	5285	4767.07						3673.18	4020.6	3842.37	15637.2	16348.6	14253.7	3495.04	3507	4675.39	3532.11
PG(30:0)	[M-H]-	2.22192	693.472	205.469	46297.6	49477	48536.2	44084.6	37577.9	44489.8	48911.2	48125.7	48908.3	49870.7	48402.5	48584	20672.4	23195.3	24989.3	28391.3	41716.4	32716.3	30766.6	25296.1	31057.5	24488.7	31345.4	36148.9	18869.8	18779.3	36641.4	19535	23530.2	22587.6						9922.61	10276.2	10475.7	44211.2	38336	38981.5	9304.64	9661.53	17849.3	9101.9
PG(31:0)	[M-H]-	2.22192	707.488	208.779	100259	105332	103906	97613.7	84874.3	99691.4	108755	115501	112794	117109	105064	114095	43176.9	41625.6	41477.6	63156.2	77601.1	58263.3	59227.9	52279.6	62272.4	51714	66742.5	73063.6	36157.4	37631.5	72216.5	38762	45649.9	44063.8						20373.8	21047.9	21482.9	74082.9	78740	70873.5	19459.1	21469.9	37921.5	18414.9
PG(31:1)	[M-H]-	2.16012	705.473	205.401	1041.94	1130.35	1108.17	980.273	834.793	991.419	1068.22	1063.87	1071.9	1064.19	1028.78	1048.93	893.764	804.949	1015.33	2376.67	2592.15	2587.27	600.792	568.19	587.406	2489.36	3036.82	2889.26	2309.51	2374.53	3739.04	819.082	907.678	754.673						3080.46	3200.24	3149.72	4154.57	4194.52	4007.27	3871.87	4136.04	3636.36	3308.26
PG(32:0)	[M-H]-	2.16012	721.503	212.051	94914.3	102637	102024	93382.8	75847.3	95862.4	105855	103466	107042	106766	106140	102840	97965.8	103009	95634.6	64106.2	94751.8	67996.9	57572.5	52897.1	57138.9	52037.9	70480.6	82760.4	40770.2	41989.5	77364.7	88921.9	101649	97923.9						44076.1	44360.2	46582.8	85567.9	78054	81390.8	39964.9	43195.5	63825.3	42079.9
PG(32:1)	[M-H]-	2.16012	719.487	208.712	1249.05	1360.35	1317.51	1165.25	961.649	1145.8	1389.18	1277.22	1335.36	1329.75	1361.69	1336.32	883.763	958.48	1568.95	22645.4	22856.1	24423	794.43	755.297	775.48	21110.9	23793.7	23630.4	16792.6	18589.2	32646.3	807.72	959.744	780.463						25020.1	25855.1	26446.9	28962.6	27519	28348.4	27871	29594.6	26847.6	25428.8
PG(32:2)	[M-H]-	2.16012	717.471	207.598	364.163	394.413	400.027	429.577	396.567	424.095	449.315	382.71	452.768	492.958	500.735	436.137	207.674	229.285	320.475	12385.8	13403.9	13681.3	360.544	362.343	340.178	12246.3	13842.7	13911.3	10287.5	10123	18942	287.705	305.759	269.068						7371.16	7751.2	7973.63	6193.42	6992.86	6889.05	8365.55	8924.3	8776.41	7689.59
PG(33:0)	[M-H]-	2.16012	735.52	216.384	251891	264997	263024	250993	209063	251415	282130	293967	288070	297904	279846	284640	225114	223798	212183	144209	191561	147987	133905	122936	136107	122637	160936	175260	90593.1	93357.1	178653	166245	185636	178212	15:0, 18:0, 13:0, 20:0	15:0, 18:0, 13:0, 20:0	15:0, 18:0, 13:0, 20:0	15:0, 18:0, 13:0, 20:0	15:0, 18:0	76310.5	76418.9	78560.8	181303	183550	179700	74918.6	82970.6	85709.1	72579.6
PG(33:1)	[M-H]-	2.16012	733.503	213.095	3617.16	3899.4	3880.59	3477.55	2736.89	3416.42	3748.3	3776.75	3900.13	3815.23	3663.26	3716.14	2829.41	2628.32	3086.57	23478.9	31277	23878.1	1680.96	1604.66	1775.88	23596.1	25620.8	30794.9	18102	18504.8	35995.9	2104.26	2252.45	2043.67	15:0, 18:1		15:0, 18:1	15:0, 18:1, 13:0, 18:0, 20:1, 15:1		44438.9	44753.2	46761.1	45120.9	34592.6	39459.7	50593.3	51200.5	76494.7	45910.2
PG(33:2)	[M-H]-	2.16012	731.489	210.885	1253.04	1379.29	1366.66	1466.55	1036.81	1359.79	1435.56	1351.82	1502.96	1370.12	1326.01	1262.19	1394.96	1147.45	1183	12723.2	17971.3	14127.4	736.442	828.791	758.837	13046.4	14415.1	17370.5	11116.3	10482.9	19482.6	1152	1364.61	1088.96	15:0, 18:2		15:0, 18:2	15:0, 18:2		11513.4	12155	12390.9	9042.28	7894.71	8688.57	13364	13192.5	25173.9	12132.8
PG(33:4)	[M-H]-	2.03655	727.457	207.545	195.617	200.528	170.549	165.325	187.145	164.778	144.504	172.237	186.853	159.904	167.298	158.378	182.644	129.536	145.614	1464.15	1620.7	1942.93	581.514	496.406	362.707	1715.06	1973.44	1736	1919.97	1641.57	2374.6	287.039	185.926	214.306						945.444	1029.58	897.214	601.372	675.837	643.398	1077.14	1043.03	1079.65	809.894
PG(34:0)	[M-H]-	2.09832	749.534	220.655	146864	155227	151611	150079	111487	140341	160267	153595	158045	156088	162741	141907	163159	163085	150923	65805	85666.2	69121.9	71045.2	65489.6	69636.8	50021.6	70841.1	77844.4	44226.3	46500.6	74870.6	109843	118176	110613	14:0, 15:0, 20:0, 19:0, 16:0, 18:0	14:0, 15:0, 20:0, 16:0, 19:0, 18:0	14:0, 15:0, 20:0, 16:0, 19:0, 18:0	14:0, 20:0, 15:0, 16:0, 19:0, 18:0	15:0, 14:0, 19:0, 20:0, 16:0, 17:0, 18:0	55577.1	55522.6	60953.8	122738	109058	116700	52964.1	56193.1	52994.2	56297.4
PG(34:1)	[M-H]-	2.09832	747.518	217.412	2414.21	2520	2456.66	2220.41	1754.86	2007.54	2570.77	2396.21	2543.19	2368.59	2538.95	2249.94	1753.16	1723.4	1988.26	29232.5	25439	27151.7	1149.17	1131.04	1172.08	24899.5	27198.7	27788.6	18437.6	19513.3	35557.1	1493.44	1481.72	1304.61	14:0, 20:1, 16:0, 18:1		14:0, 20:1, 16:0, 18:1	14:0, 20:1, 16:0, 18:1		60918.4	59937.5	62427.2	31666.1	25879.1	30545.5	62946.1	63724.6	48670.9	59833.3
PG(34:2)	[M-H]-	2.09832	745.503	215.235	367.725	394.216	389.551	384.901	260.521	362.767	393.146	345.475	399.801	391.9	390.944	320.847	135.955	171.811	205.858	16862.8	15427.5	16189.9	298.413	264.861	272.735	15707.1	17043.5	16802.3	11772.2	11568.8	22918.9	226.936	203.891	159.764	14:0, 20:2, 16:0, 18:2		14:0, 20:2, 16:0, 18:2	14:0, 20:2, 16:0, 18:2		17633.5	17878.1	18830.3	6984.15	7020.23	7683.09	18634.7	19614.5	17042.7	17708.1
PG(34:4)	[M-H]-	2.03655	741.471	211.945	416.942	375.946	396.546	394.232	421.973	404.059	400.265	427.464	470.61	443.111	383.106	416.255	313.694	283.245	354.468	18214.3	19829	21676.4	1420.44	1228.15	1304.23	17313.9	21711.6	20156.4	17582.7	15530.9	27811.1	471.407	389.241	415.808	14:0, 20:4		14:0, 20:4	14:0, 20:4		1284.16	1302.01	1228.5	1294.79	1927.96	1627.87	1554.38	1511.25	2690.06	1116.42
PG(35:0)	[M-H]-	2.09832	763.551	222.731	292929	302168	298971	299128	229424	285819	322533	323908	327024	324390	316320	303798	346605	335226	301698	113626	150222	122317	140549	129493	140965	86371.6	120019	131933	73646.3	78376	133294	213261	226322	214807	15:0, 20:0	15:0, 20:0	15:0, 20:0	15:0, 20:0	15:0, 20:0	78023.7	75771.3	84939.4	193938	176596	185633	82966	89150.7	76717.3	83317.3
PG(35:1)	[M-H]-	2.09832	761.533	220.592	4955.35	5181.66	5310.04	4889	3609.5	4602.91	5422.13	5452.45	5790.32	5474.57	5311.56	5170.75	3293.11	3324.42	3033.7	20073.7	24507.6	19690.4	2177.62	2138.87	2249.9	19850.2	19564	25007.7	15466.7	14593.6	28804.6	2622.82	2736.78	2597.59	15:0, 20:1		15:0, 20:1	15:0, 20:1		71878.5	68618.7	74429.4	42127.1	21321.4	35421	77874.6	76070	93239.3	73196.9
PG(35:2)	[M-H]-	2.09832	759.518	218.438	242.93	248.872	253.257	208.079	180.576	220.941	219.208	206.329	255.583	213.991	223.478	234.363	47.0932	52.9482	52.5893	12838.3	17017.6	13192.6	135.961	122.522	114.358	13212.5	12761.1	16878.3	10189.5	9235.99	18584.8	57.4365	67.2054	50.57	15:0, 20:2		15:0, 20:2	15:0, 20:2		18355.3	18595.6	19897.4	7273.68	4978.96	7417.16	20182.7	19959.6	31069.2	18908.9
PG(35:4)	[M-H]-	1.9386	755.486	216.279	105.689	102.991	112.892	94.4047	124.623	89.2404	78.9917	83.764	99.2175	71.7227	84.3242	86.0039	135.848	126.223	125.485	18448.9	26680.3	19696.3	1139.43	1074.87	1029.8	15446.9	19892.4	24985	15202.9	13396.5	25447.3	289.024	242.912	282	15:0, 20:4		15:0, 20:4	15:0, 20:4		1877.44	1885.42	1878.67	918.342	1313.86	1200.27	1936.37	1797.5	8918.61	1690.29
PG(36:0)	[M-H]-	2.03655	777.563	225.856	48260.6	52380.4	49680.2	51365	30323.8	42873.2	50305.8	45206.2	48891.7	47237.1	55293.3	36542.9	29721.7	30987.7	26307.9	13274.8	16940.1	12983.4	20295	18663.9	19717	8974.01	12620.2	14313.6	10773	10109.2	12340.2	20723	21544.2	19067.8	16:0, 15:0, 20:0, 18:0, 21:0	16:0, 20:0, 15:0, 18:0, 14:0, 22:0, 21:0	16:0, 15:0, 20:0, 18:0, 21:0, 14:0, 22:0	16:0, 20:0, 15:0, 18:0, 14:0, 21:0, 22:0	15:0, 21:0, 16:0, 20:0, 17:0, 14:0, 22:0, 19:0	9703.66	9804.41	11327.3	38676.9	32595.4	35139.3	9726.32	10494.3	9410.2	10960.8
PG(36:1)	[M-H]-	2.03655	775.547	223.739	1239.89	1192.61	1216.7	1058.96	828.716	971.509	1216.16	1184.46	1166.45	1178.52	1229.65	1043.97	391.382	499.63	458.81	13690	11991.7	12396.8	703.01	634.641	617.019	11299.3	12516	12721.8	7885.55	8235.04	16186.5	411.468	352.466	342.628	18:1, 16:0, 20:1, 18:0		18:1, 16:0, 20:1, 18:0	18:1, 16:0, 20:1, 18:0		18143.4	16338.9	18603.9	17806.9	16584.8	17099	19385.7	19214.1	14002.6	17846.7
PG(36:2)	[M-H]-	2.03655	773.533	222.68	361.12	376.838	368.873	349.081	259.075	349.767	385.529	364.841	369.484	397.466	366.057	370.556	285.397	270.617	248.896	15157.2	13163.2	13227.8	220.999	184.083	207.315	13084.9	15544.6	15000.9	9424.2	9403.31	20504.3	178.223	173.454	162.473	18:2, 18:1, 18:0, 16:0, 20:2		18:2, 18:1, 18:0, 16:0, 20:2, 14:0, 22:2	18:2, 18:0, 18:1, 16:0, 20:2, 14:0, 22:2		11147.5	10602.8	11813.4	17724.4	19402.6	17917.1	11706.5	12206.8	10808.3	10772.7
PG(36:4)	[M-H]-	1.9386	769.502	219.471	436.353	413.479	436.288	412.789	366.98	419.315	431.533	430.427	410.292	411.512	434.753	451.466	584.991	546.446	568.6	12996.8	13608.1	14348.2	808.131	682.524	658.766	12690.5	16040.8	14768.1	12334.5	11164.3	20633.7	406.962	357.997	342.393	16:0, 14:0, 20:4, 22:4, 18:2		16:0, 14:0, 18:2, 20:4, 22:4	16:0, 14:0, 18:2, 22:4, 20:4		2204.89	2213.24	2309.94	5419.55	5615.13	5002.17	2549.6	2705.82	3163.17	2264.73
PG(37:0)	[M-H]-	2.03655	791.58	228.95	19166.5	18866.1	19114	19504.8	12035.6	16928.4	19915.4	18697.4	20482.4	18377.8	20364.5	16280.7	20199.1	18242.9	14937	4259.35	5543.37	4381.13	7436.88	7162.96	7058.17	2923.58	4098.29	4527.63	3253.77	3291.92	4244.55	9635.56	10303.7	9408.37						2821.42	2797.06	3270.75	9375.67	7408.02	8445.92	3233.24	3516.34	3222.6	3477.73
PG(37:1)	[M-H]-	2.03655	787.548	224.745	281.941	277.998	278.208	245.015	206.076	213.342	229.159	226.7	262.07	205.74	225.378	267.052	6.32438	21.3531	11.6916	5083.41	6142.23	4770.94	107.474	98.7612	80.6245	4847.34	4499.2	6312.97	3624.41	3271.67	6523.2	21.8309	18.242	17.1853						7590.25	7148.9	8395.19	3583.4	2579.74	3568.72	8764.8	8718.26	12126	8017.83
PG(37:4)	[M-H]-	1.9386	783.517	222.631	93.5731	119.747	87.8187	101.47	141.685	82.1924	77.7455	97.6327	80.8008	64.8081	86.5602	84.0759	180.175	175.227	189.99	4057.26	6582.97	4589.93	359.153	355.556	244.674	4076.77	4447.79	6228.92	4254.88	3404.74	6296.03	169.18	113.088	138.957						958.534	960.765	955.612	287.781	354.613	371.507	994.492	955.941	2467.17	895.882
PG(38:0)	[M-H]-	1.9386	805.595	229.93	12528.2	14390	13416.4	14220.6	6251.05	10878.5	12752.1	11095.1	12334.5	11393.4	15340.2	7587.92	1826.91	1756.06	1440.08	1929.47	2544.02	2107.08	3791.55	3705.58	4158.75	1505.34	2236.89	2473.97	1488.8	1651.4	1931.02	783.384	771.034	698.21						1216.18	1129.77	1316.98	10138.1	9831.58	10291.8	1254.99	1324.22	827.592	1284.94
PG(38:1)	[M-H]-	1.9386	803.578	228.892	321.817	309.769	316.975	246.246	123.443	214.033	299.055	268.006	306.601	257.011	308.501	188.209	33.2032	33.7056	23.1374	6265.11	6428.06	7279.16	104.915	111.175	102.351	5124.24	6449.23	6695.95	3954.08	4350.02	7950.25	37.102	32.7962	33.6711						3248.06	2883.28	3431.92	14637.3	14712.5	14713.3	3532.76	3849.56	2001.56	3327.64
PG(38:2)	[M-H]-	1.9386	801.565	227.851	115.254	114.914	93.9232	118.404	83.4618	99.296	114.97	88.5087	127.302	88.2053	116.705	78.2161	69.5146	80.1936	62.9722	10660.7	10344.9	10974.8	123.669	111.42	93.8461	8872.76	11074.1	11087.7	7368.76	7625.89	14513.6	59.1453	53.7412	36.1374						5625.33	5143.69	6180.78	15708.9	14320.6	14778.6	6310.31	7044.62	4679.1	5883.19
PG(38:4)	[M-H]-	1.9386	797.533	224.696	33.0118	38.3188	20.0683	13.8192	25.0636	27.8348	23.4598	19.786	22.0134	15.293	21.2626	16.0088	32.0384	22.5276	26.5125	3838.43	3513.84	4014.85	153.443	148.416	104.169	3661.88	4266.6	4013.57	3567.31	3147.15	5532.69	50.7837	20.9503	38.5695						1518.85	1464.16	1715.41	1036.75	1042.4	1011.47	1617.09	1741.87	1352.53	1603.04
LysylPGs (+)
Identification	Adduct	RT (min)	m/z	CCS (Å2)	Relative Abundance- TSB + Vehicle															Relative Abundance- TSB + CE															Relative Abundance- TSB + TG
					WT	WT	WT	∆geh	∆geh	∆geh	∆sal1	∆sal1	∆sal1	∆0641	∆0641	∆0641	∆fakA	∆fakA	∆fakA	WT	WT	WT	∆geh	∆geh	∆geh	∆sal1	∆sal1	∆sal1	∆0641	∆0641	∆0641	∆fakA	∆fakA	∆fakA	WT	WT	WT	∆geh	∆geh	∆geh	∆sal1	∆sal1	∆sal1	∆0641	∆0641	∆0641	∆fakA	∆fakA	∆fakA
LysylPG(28:0)	[M+H]+	7.46721	795.552	284.384	442.311	468.425	513.15	516.867	496.682	399.114	456.467	428.034	421.294	442.141	554.848	354.855	72.1452	69.6702	102.975	97.9475	277.869	202.737	207.374	302.096	179.379	109.582	187.209	196.551	102.072	88.1528	127.954	78.8158	78.7139	75.2993	69.0224	63.1442	50.6983	396.81	420.724	451.117	60.9043	53.2517	53.9167	40.6988	60.4594	43.9358	38.9046	51.0576	27.9369
LysylPG(29:0)	[M+H]+	7.46721	809.568	287.026	472.493	496.485	557.129	554.723	528.728	412.682	478.159	488.11	421.242	470.558	569.709	352.234	152.811	130.445	155.786	96.5204	302.564	210.83	216.238	352.195	174.549	104.365	209.04	222.31	97.2221	104.892	118.001	79.3318	93.6739	77.7972	60.9836	53.4539	71.103	404.707	512.238	526.259	42.2217	48.9438	59.0529	69.0121	45.1036	63.4754	31.4571	42.1508	76.7526
LysylPG(30:0)	[M+H]+	7.4096	823.583	291.008	1110.79	1205.79	1464.05	1463.12	1398.12	1045.63	1344.25	1263.76	1259.86	1190.69	1685.69	999.544	640.334	636.365	625.028	204.82	1271.84	740.912	418.217	876.686	365.497	390.404	803.274	885.601	260.329	239.751	444.382	308.855	439.831	280.799	222.415	254.698	169.956	1006.79	1179.5	1340.24	148.856	100.761	234.484	163.888	111.116	228.439	99.213	87.8005	211.322
LysylPG(31:0)	[M+H]+	7.4096	837.599	293.622	1713.35	1808.36	2111.41	2206.43	2133.74	1539.52	1951.93	1970.32	1869.33	1814.96	2409.06	1416.55	1003.61	987.159	994.187	238.198	1613.07	939.712	631.601	1435.07	552.337	450.198	1036.18	1125.03	298.155	283.505	507.922	512.144	745.269	481.922	337.759	398.612	235.637	1439.55	1994.48	2044.34	217.319	151.081	473.874	226.419	209.838	389.541	189.598	167.28	412.248
LysylPG(32:0)	[M+H]+	7.4096	851.615	296.225	1339.24	1469.12	1756.43	1880.9	1794.66	1259.36	1674.56	1754.27	1781.75	1516.24	2138.5	1246.56	2015.04	2042.38	2033.72	266.683	2125.83	1171.04	458.699	1217.02	454.514	585.401	1406.75	1527.08	399.572	386.28	708.666	1157.03	1552.68	1021.52	930.122	1173.07	716.701	1303.34	1575.79	1904.86	529.816	377.962	847.484	603.126	584.323	1066.06	451.09	430.804	954.452
LysylPG(32:1)	[M+H]+	7.35199	849.599	293.555	5.33097	4.93935	5.16037	0	5.70144	0.419573	5.67418	4.09261	6.97604	1.86148	11.993	3.51793	2.36203	1.01955	3.28849	94.7162	473.881	440.762	0.239161	4.08293	0.695912	212.279	383.504	413.609	171.797	166.851	247.628	0.0104735	1.2313	2.05833	810.366	1001.52	677.345	467.482	575.078	626.526	624.972	462.255	595.3	666.187	668.642	1051.52	0	0	0
LysylPG(32:2)	[M+H]+	7.4096	847.583	289.522	8.63647	3.7542	9.66582	6.54367	3.4945	0.368039	5.67191	4.02776	5.06763	1.79268	4.1593	4.19576	2.86618	5.66269	5.92513	79.1268	422.501	373.409	7.70721	13.0569	12.1726	180.068	344.249	354.255	169.14	147.511	235.999	5.00381	9.49208	11.4646	303.073	402.196	264.486	139.495	229.698	247.413	254.401	187.077	301.707	286.992	273.115	420.626	4.24027	4.3217	4.56073
LysylPG(33:0)	[M+H]+	7.35199	865.63	300.148	2807.23	2964.81	3572.21	3818.65	3597.45	2521.84	3307.24	3641.73	3549.43	3063.84	4116.74	2443.45	3830.87	3635.01	3592.82	421.216	3123.94	1889.44	950.64	2538.45	911.022	955.781	2097.38	2278.57	640.821	654.579	1022.69	2075.81	2716.06	1793.57	1114.88	1377.67	856.957	2378.47	3089.12	3557.19	731.887	475.234	922.246	713.076	692.466	1364.61	573.734	620.599	1225.76
LysylPG(33:1)	[M+H]+	7.35199	863.614	296.16	11.022	10.2247	8.38317	11.4032	7.99718	3.88114	6.16913	12.0067	12.6982	7.65295	8.53873	4.33869	0	2.51521	2.16536	66.5595	450.134	342.778	0.830161	4.54744	0.274712	189.129	327.884	389.153	150.271	122.722	213.566	0.527998	0	1.1958	1184.59	1381.25	937.507	682.5	607.825	834.361	827.905	588.808	1346.93	899.491	938.239	1531.82	0	0	2.99893
LysylPG(33:2)	[M+H]+	7.35199	861.599	293.49	0.522568	2.83197	0.124361	0.82982	4.30508	0	1.32145	0	0.623962	0.0571074	3.21799	0	1.34576	0	1.04802	46.7264	359.487	279.584	0.159365	2.34747	0.00474341	139.394	246.442	307.739	137.308	117.808	170.079	0.0220895	1.47235	0.0390244	358.207	479.725	320.668	156.404	170.365	235.174	307.13	223.191	690.536	305.267	338.231	507.146	0.835493	0	2.76e-09
LysylPG(34:0)	[M+H]+	7.35199	879.646	302.725	1156.2	1296.39	1657.34	1803.16	1752.3	1112.69	1546.9	1628.68	1801.81	1316.35	1988.21	1074.64	2115.56	2124.42	2103.79	137.996	1422.09	794.01	328.381	1021.58	353.68	435.887	994.889	1085.91	354.086	323.24	460.343	1132.7	1275.53	884.926	1166.58	1424.65	887.97	1168.78	1376.18	1781.89	682.976	434.045	543.196	682.323	664.677	1359.86	433.651	477.59	1034.62
LysylPG(34:1)	[M+H]+	7.35199	877.63	298.754	8.04055	11.7048	12.9853	6.87361	8.15028	1.41859	6.50439	10.663	10.7369	1.71813	13.3394	3.8133	1.79288	2.75714	2.54736	84.1089	463.721	400.631	0.830516	5.00886	0.048939	201.829	375.683	391.915	144.897	137.158	235.796	0	0	0	1834.42	2174.4	1501.4	360.955	351.39	561.249	1216.98	841.931	858.031	1313.97	1362.91	2200.56	3.00759	0	1.61879
LysylPG(34:2)	[M+H]+	7.35199	875.615	296.096	1.08262	0.647557	0.237907	1.22131	5.25383	1.70998	1.09117	4.22934	0.138266	1.16298	2.08674	0.319742	1.86244	1.45811	4.23925	74.3271	405.793	362.223	0.204953	3.4475	0.782707	160.687	324.751	346.493	130.022	121.452	215.924	0	5.93318	1.67543	664.272	825.599	562.159	95.707	133.527	180.034	423.535	340.576	444.289	532.517	490.901	858.305	0.508607	0.701851	0
LysylPG(34:4)	[M+H]+	7.29438	871.585	292.092	18.8979	24.621	20.5907	39.2918	35.3794	23.2199	31.1289	32.2644	35.4136	22.2682	52.1654	10.6327	37.9146	33.8154	35.8932	183.111	731.215	729.078	7.1913	24.5849	15.1295	363.404	676.795	641.971	372.108	306.785	508.305	23.1773	24.4233	20.713	29.4592	35.5787	32.1915	28.6781	64.6634	53.6088	16.6318	23.3785	89.3483	23.6678	11.3977	49.8065	4.98676	5.601	8.3458
LysylPG(35:0)	[M+H]+	7.35199	893.662	305.292	1785.47	2030.76	2505.13	2707.41	2614.18	1647.57	2220.39	2567.33	2730.61	2007.28	2962.7	1639.57	4053.93	3904.07	3805.87	175.46	1859	1037.92	580.906	1771.82	624.093	499.758	1154.64	1312.77	409.721	385.765	546.528	2371.37	2550.12	1884.79	1248.69	1456.78	934.819	1518.71	1786.5	2245.33	812.219	463.998	725.756	787.705	745.828	1461.24	698.938	713.221	1444.88
LysylPG(35:1)	[M+H]+	7.35199	891.646	302.662	9.55275	5.34225	9.57783	10.841	7.01911	4.81905	11.8741	11.6761	16.1727	1.69179	13.7217	1.0123	5.15946	3.7817	1.03221	24.7906	298.542	196.65	0.0845065	0.947628	1.91268	102.667	179.473	207.76	84.2403	51.1946	119.288	1.64044	2.4727	0	1776.02	2112.63	1417.77	492.425	250.811	575.493	1082.45	720.237	1311.61	1288.52	1330.79	2142.78	0	0	0
LysylPG(35:2)	[M+H]+	7.35199	889.63	298.692	0.638612	0.213203	2.64112	0	2.65141	0.630763	3.85808	2.02908	0.733091	0	0	0	4.72674	1.59423	0	26.5594	184.837	133.901	0.447826	1.0725	0	68.4273	123.539	164.006	67.9241	37.5053	89.5985	0	0	0	372.682	458.03	321.697	65.511	49.7842	100.44	268.903	179.448	455.051	265.532	279.313	498.934	0	0	0
LysylPG(35:4)	[M+H]+	7.29438	885.6	294.706	2.58229	0.899119	0	1.32392	0.847125	0.0690815	3.28275	0.333413	3.17991	0.123033	0.0343113	0	0	0.449223	1.67291	87.0638	575.251	374.41	2.24648	1.78971	1.02124	181.8	341.027	409.62	205.854	154.643	241.107	0.542937	5.11466	3.27624	42.6384	56.0354	29.6392	10.634	21.055	19.0582	22.1296	9.7677	279.853	20.9318	26.6363	64.6412	0.5026	0.109289	0.121584
LysylPG(36:0)	[M+H]+	7.35199	907.674	309.159	94.2773	112.76	155.431	166.135	173.899	81.031	129.872	140.469	162.925	107.72	195.47	78.0488	131.667	153.851	143.547	1.50235	85.6224	22.3219	4.60879	68.4691	2.66304	9.77108	34.9543	60.04	18.0673	8.91192	4.53651	90.0863	60.9656	50.0046	102.814	116.95	51.5446	44.8195	78.9169	131.457	41.6067	30.2419	29.9589	37.8151	39.1651	98.8149	9.03907	8.40062	68.1239
LysylPG(36:1)	[M+H]+	7.29438	905.66	305.23	0	0	0.875299	0	0	0	0	1.39974	2.59536	0	0	0	0	0	0	3.90922	97.8455	77.0623	0	0	0	13.947	57.0151	65.5042	10.9363	18.331	24.5519	0	0	0	354.476	430.082	258.276	64.3278	60.9491	107.478	220.25	146.421	141.787	225.393	237.666	429.334	0	0	1.28684
LysylPG(36:2)	[M+H]+	7.29438	903.645	302.601	0.0159895	2.83877	0.65449	2.52458	0	0	0.624133	0	1.19038	4.37992	0.0732191	0.156942	0	0.306172	0	13.2383	183.428	140.456	0.0465444	1.51723	0	59.0319	123.293	133.548	42.4049	43.5297	71.6631	0	0	0	280.681	344.471	226.393	107.003	199.62	195.228	165.073	121.176	160.777	176.653	190.889	347.008	0	0	1.70248
LysylPG(36:4)	[M+H]+	7.29438	899.614	299.971	2.51779	1.6865	2.88949	1.97851	1.47859	4.34149	3.74751	3.30537	3.45313	1.58733	1.90798	0.402197	0	3.61543	0	57.6277	291.592	233.726	2.11084	5.41038	2.33107	117.545	208.023	208.392	136.469	102.065	172.952	0.874452	2.86115	2.43533	47.0145	71.1603	36.6644	17.2953	38.5583	25.7174	36.1048	20.1923	41.1082	36.0782	31.3268	81.0436	2.2935	3.68429	1.20074
CLs (-)
Identification	Adduct	RT (min)	m/z	CCS (Å2)	Relative Abundance- TSB + Vehicle															Relative Abundance- TSB + CE															Relative Abundance- TSB + TG
					WT	WT	WT	∆geh	∆geh	∆geh	∆sal1	∆sal1	∆sal1	∆0641	∆0641	∆0641	∆fakA	∆fakA	∆fakA	WT	WT	WT	∆geh	∆geh	∆geh	∆sal1	∆sal1	∆sal1	∆0641	∆0641	∆0641	∆fakA	∆fakA	∆fakA	WT	WT	WT	∆geh	∆geh	∆geh	∆sal1	∆sal1	∆sal1	∆0641	∆0641	∆0641	∆fakA	∆fakA	∆fakA
CL(63:0)	[M-2H]2-	5.05518	668.469	163.922	258.693	455.169	389.1	414.091	282.821	276.602	259.169	237.69	221.737	193.562	447.333	134.422	54.984	63.496	113.739	16.0053	138.002	132.648	185.021	194.361	154.966	17.7015	117.783	95.7754	943.909	1110.11	25.0072	201.432	131.949	46.0439	326.673	386.688	269.854	343.837	306.283	522.932	256.85	252.708	59.7887	228.083	285.304	396.469	718.428	658.62	238.625
CL(63:2)	[M-2H]2-	4.71008	666.453	162.596	0	2.30802	0	2.90357	1.69954	0	0	0	0	0.850426	0.41176	0	0	0	0	7.38701	37.5044	53.3527	0	0	0	3.53774	27.4061	29.7336	482.362	572.206	2.04884	0	0	0	326.963	363.151	275.936	31.6517	64.393	78.1648	293.317	283.644	51.9763	236.549	350.89	361.457	4.14613	3.48001	0
CL(64:0)	[M-2H]2-	5.1531	675.477	163.888	341.963	657.264	518.536	542.159	402.321	375.744	331.908	339.11	310.475	265.554	573.561	208.612	120.078	206.631	242.64	16.6675	201.202	169.471	231.158	253.183	214.316	33.4637	200.26	146.099	1516.43	1775.1	27.1418	412.639	279.189	123.249	704.27	768.223	552.04	474.678	528.264	857.575	533.107	497.989	134.524	448.748	510.195	731.92	1501.63	1222.28	528.571
CL(64:2)	[M-2H]2-	4.71008	673.461	163.898	5.28403	15.596	12.8661	11.8975	5.4713	7.8517	7.33529	7.36269	1.62405	0	12.2886	0	0	1.39934	2.09523	14.1951	106.635	120.723	3.02255	9.22466	2.13644	3.96818	62.352	81.5677	1218.83	1322.42	17.6274	12.5425	5.42401	0	1345.13	1393.12	1042.8	110.719	144.574	155.509	1056.26	966.55	191.749	860.272	1280.33	1363.17	83.7834	52.5113	13.4969
CL(65:0)	[M-2H]2-	4.75965	682.485	165.183	45.6023	117.275	98.7482	109.301	94.4659	97.7672	75.8847	84.4555	77.4694	80.0492	140.318	56.7596	41.9098	81.5047	96.6937	6.81437	10.5317	5.39457	13.6404	16.8214	4.7967	1.44597	10.2644	7.04724	55.7281	92.1207	5.71732	29.8114	21.7875	8.48527	41.0738	45.2704	30.9789	46.663	69.9328	87.8615	40.8446	25.8179	10.463	20.9042	28.3332	55.3254	131.7	110.908	60.2865
CL(65:2)	[M-2H]2-	4.77188	680.469	163.864	154.45	367.718	286.731	310.788	206.808	194.547	140.313	123.009	106.829	110.582	320.537	77.8715	61.7358	105.065	140.804	48.1671	266.365	355.443	156.429	167.705	160.724	32.1558	240.042	189.511	3064.5	3364.13	46.7958	518.451	285.952	113.806	3988.86	4133.81	3122.75	477.69	591.543	874.838	3272.29	2904.92	616.689	2611.1	3639.77	3910.65	1882.56	1593.5	623.865
CL(66:0)	[M-2H]2-	4.75965	689.493	166.471	201.669	390.584	332.911	311.29	301.44	311.191	234.379	268.943	258.669	241.956	448.171	214.643	244.532	376.431	425.25	43.4219	42.2123	35.4909	65.7316	61.0381	58.9484	31.9704	52.04	44.4329	244.462	287.994	53.5894	179.314	144.409	81.487	206.596	253.196	185.246	196.429	325.033	360.097	210.815	187.71	77.5873	143.233	136.961	242.909	516.22	474.747	291.971
CL(66:2)	[M-2H]2-	4.77188	687.477	165.159	64.1446	202.37	162.623	147.247	127.771	91.2205	80.8072	73.3459	72.2545	50.8796	166.9	41.2468	35.8783	69.4111	106.698	70.9608	282.535	318.918	96.0927	117.437	94.5002	52.3291	240.643	226.908	3081.95	3332.81	55.1726	484.953	251.516	87.535	6784.8	6985.98	5398.91	394.319	516.666	730.235	5416.01	4884.46	939.424	4445.88	6236.54	6740.72	1443.61	1273.75	478.485
CL(67:0)	[M-2H]2-	4.75965	696.501	166.438	407.678	827.835	719.014	754.096	643.702	612.314	519.762	551.72	560.752	464.222	879.762	546.603	778.751	1210.72	1277.99	124.236	102.854	116.767	146.58	141.359	137.603	61.6639	119.511	72.1937	509.665	619.782	95.1036	495.827	391.274	225.67	720.352	796.959	583.406	432.365	558.005	703.45	638.551	638.465	248.642	482.036	545.844	855.464	1594.5	1578.95	917.391
CL(67:2)	[M-2H]2-	4.86981	694.485	166.447	28.6965	87.7416	81.9484	78.2965	64.5611	25.4714	18.7285	31.0111	19.8261	19.8111	76.117	18.5521	19.3364	57.8917	93.0989	30.2183	202.077	278.196	39.1296	42.2017	33.726	43.1485	187.889	167.038	2907.03	3056.59	23.7554	359.947	146.825	52.9697	9660.09	9959.68	7843.73	315.437	442.494	592.331	7797.88	6744.43	1108.11	6409.52	8737.89	9197.38	1304.25	1182.31	472.368
CL(67:4)	[M-2H]2-	4.64828	692.47	165.136	0	0	0	0	0	0	0	0	0	0	0	0	0	0	0	47.1125	124.036	167.812	0	0	0	24.1245	88.4421	105.915	2224.13	2077.38	30.2205	0	0	0	2515.01	2656.01	2057.54	21.2104	21.082	54.8811	2142.2	1901.47	388.395	1540.76	2422.6	2322.51	0	0.821067	0
CL(68:0)	[M-2H]2-	4.75965	703.509	167.719	1253.91	2535.03	2081.6	2227.1	1864.21	1778.06	1500.17	1612.55	1676.92	1451.22	2627.95	1565.77	2702.03	4798.98	5145.72	296.415	291.942	300.703	440.691	449.338	443.594	214.468	346.182	194.943	1326.06	1606.66	238.921	2063.34	1581.39	966.333	2361.6	2624.09	1799.95	1312.18	1616.69	2301.09	2021.26	1929.24	689.202	1523.35	1718.05	2897.62	5232.96	5225.53	2851.1
CL(68:2)	[M-2H]2-	4.93158	701.492	166.415	0	0	1.79563	0	0	0	0	0	0	0	6.04075	0	0	7.19668	0	27.5361	133.901	177.787	7.70976	1.34941	0	22.3584	109.153	105.662	1974.3	2094.8	20.8195	80.4292	30.6148	2.82207	9920.32	9958.3	8106.53	230.431	225.804	303.528	7842.9	6629.45	1123.1	6535.41	8880.88	9072.2	267.059	206.672	48.2919
CL(69:0)	[M-2H]2-	4.75965	710.517	167.687	1683.93	3540.25	2653.79	3027.4	2598.63	2313.33	1950.22	2110.02	2278.8	1813.06	3534.2	2006.37	3575.3	7303.56	8113.89	392.132	352.188	325.393	493.355	508.208	484.918	248.013	354.84	241.126	1418.61	1661.87	232.656	2282.91	1559.89	1009.29	4978.64	5535.7	3224.57	1621.03	1982.44	3017.98	3659.84	3385.62	1012.09	2727.77	3309.9	6164.88	9401.21	9112.74	4494.93
CL(69:2)	[M-2H]2-	5.1531	708.5	167.696	2.74157	2.80792	0	0	0	2.90659	0	0	0	0	3.11194	0	0	0	0	5.71377	51.7143	76.966	2.51924	0	0	5.08854	39.7778	40.8913	1316.72	1397	3.61816	6.9912	0	0	7476.17	7550.55	6364.73	129.973	110.144	175.405	5848.37	5087.35	765.275	5069.08	6557.85	6755.74	102.649	91.623	10.3467
CL(69:5)	[M-2H]2-	4.58648	705.478	167.71	0	5.52491	0	0	0	0	0	0	0	0	2.71557	0	0	0	0	44.251	145.976	221.222	1.39273	0	0	16.9412	120.467	130.412	3266.88	2983.62	28.3924	0	0.727408	0	4093.17	4388.3	3217.12	17.5253	46.5259	47.9178	3186.27	2903.39	551.084	2500.42	3881.15	3873.44	4.80986	3.04618	0
CL(70:0)	[M-2H]2-	4.74718	717.525	168.962	2335.3	5579.97	4070.63	4503.92	3942.65	3379.88	2713.49	2902.67	3298.59	2436.68	5143.16	2830.98	7230.97	15716.1	19365.2	695.258	593.47	511.778	900.845	888.342	849.222	487.835	520.322	354.636	2057.46	2334.75	345.342	6761.37	4088.11	2499.28	9626.9	10160.8	5707.56	2487.22	2810.71	4691.74	7136.64	6125.82	1588.61	5018.16	6380.83	12091.5	22177.7	21307.2	9494.52
CL(70:2)	[M-2H]2-	4.75965	715.508	167.665	0	0	0	0	0	0	0	0	0	0	0	0	0	0	0	0	0	4.02097	0	0	0	0	1.93742	1.55883	48.3166	58.9831	1.63466	0.607013	0	0	665.163	791.121	617.231	41.6469	17.6195	12.3938	507.482	534.309	129.861	484.195	715.823	915.322	10.6847	17.6892	4.3091
CL(70:5)	[M-2H]2-	4.64828	712.486	167.679	0	1.51752	4.08786	0.681169	2.52386	0	0	0	2.73716	0	1.59861	0	0	0	0	20.2235	60.8616	109.711	0	0	0	5.81219	58.9191	50.2008	1967.08	1763.01	13.8543	4.63432	0	0	1638.09	1790.19	1326.91	5.35014	10.4942	21.6591	1333.69	1129.26	280.971	974.309	1534.34	1565.54	17.0857	14.7063	0
[truncated: 10 more columns]

## Sheet: Human Serum Albumin
Human Serum Albumin
DGDGs (+)
Identification	Adduct	RT (min)	m/z	CCS (Å2)	Relative Abundance- Media						Relative Abundance- WT															Fatty Acid Composition- WT (highest intensity to lowest)					Relative Abundance- ΔfakA															Fatty Acid Composition- ΔfakA (highest intensity to lowest)
					HSA	HSA	HSA	FA-F HSA	FA-F HSA	FA-F HSA	WT + Vehicle	WT + Vehicle	WT + Vehicle	WT + HSA	WT + HSA	WT + HSA	WT + FA-F HSA	WT + FA-F HSA	WT + FA-F HSA	WT + eFA	WT + eFA	WT + eFA	WT + FA-F HSA + eFA	WT + FA-F HSA + eFA	WT + FA-F HSA + eFA	WT + Vehicle	WT + HSA	WT + FA-F HSA	WT + eFA	WT + FA-F HSA + eFA	ΔfakA + Vehicle	ΔfakA + Vehicle	ΔfakA + Vehicle	ΔfakA + HSA	ΔfakA + HSA	ΔfakA + HSA	ΔfakA + FA-F HSA	ΔfakA + FA-F HSA	ΔfakA + FA-F HSA	ΔfakA + eFA	ΔfakA + eFA	ΔfakA + eFA	ΔfakA + FA-F HSA + eFA	ΔfakA + FA-F HSA + eFA	ΔfakA + FA-F HSA + eFA	ΔfakA + Vehicle	ΔfakA + HSA	ΔfakA + FA-F HSA	ΔfakA + eFA
DGDG(28:0)	[M+NH4]+	1.24842	854.581	294.093	1370.95	1232.16	1284.39	1159.04	1246.61	1210.92	2920.56	3003.63	3273.96	2080.42	2156.69	1997.52	2487.57	2483.42	2155.46	1824.04	1844.83	1837.66	1682.6	1828.52	1571.19						1653.05	1716.49	1814.14	2002.09	1955.15	1919.27	1721.21	1761.37	1684.06	1740.07	1760.52	1864.51	1701.11	1751.38	1751.81
DGDG(29:0)	[M+NH4]+	1.24842	868.597	296.567	907.54	796.92	863.297	735.61	760.78	809.737	4981.3	5293.24	5732.37	2986.38	3082.39	2792.02	4317.05	4376.07	3665.38	2266.86	2328.13	2194.98	1841.97	1764.03	1615.51						2411.9	2474.07	2477.81	3148.46	2837	3278.51	2384.18	2527.96	2461.86	2628.27	2576.96	2832.44	2384.03	2292.64	2317.57
DGDG(30:0)	[M+NH4]+	1.24842	882.613	299.03	1488.47	1424.53	1469.38	1335.25	1399.53	1389.11	17011.8	18342.8	19575.7	12308.2	13096.5	11276.2	16427.8	17027.7	14856.1	9847.76	10004.6	9009.12	6619.45	6466.02	5899.75						10102.3	10447.9	10213.5	14488.9	13179.3	15317.8	10393.4	11499.8	10986.9	13094.7	13027	13818.8	10346.1	10205.5	9998.99
DGDG(31:0)	[M+NH4]+	1.17089	896.629	301.483	2381.97	2070.28	2191.31	1797.38	1937.2	2000.93	31845.5	34301.8	35578	22174	25093.7	20870.5	30357.9	30148.1	25835.4	22023.1	22259.6	20689.3	12538	11711.5	11130.5						22842.9	23561.5	23001	22741.8	20859.3	26336.2	22637.2	24298.2	23674.5	30655.8	31474.2	31525.6	23055.7	22184	21944.5
DGDG(32:0)	[M+NH4]+	1.17089	910.645	305.179	2247.39	1877	1949.5	1588.47	1697.14	1731.46	44166.5	49076.2	51244.7	35713.5	40725.2	34253.3	43933	46029	40237	52873	52919.4	51853.2	30794.9	30423.4	27465.3						48398.9	49914.5	49251.3	46186	45387.5	48392.9	44790.1	48164.2	46355.1	73476.2	74368.9	74067.4	49119.9	49452.8	46489.5
DGDG(32:1)	[M+NH4]+	1.17089	908.629	301.423	822.481	745.124	751.268	635.933	668.49	661.742	2624.66	3020.63	3233.44	13846.5	13494.6	12706.2	3120.08	3423.29	2796.23	7835.05	7821.64	7577.69	8585.4	8241.43	7239.43						3405.32	3552.57	3568.06	4356.98	4115.78	4295.88	3478.69	3768.13	3683.36	4951.2	4770.33	5300.2	3880.84	3789.2	3749.64
DGDG(32:2)	[M+NH4]+	1.17089	906.617	297.642	1155.46	1074.8	1086.8	903.344	989.344	951.079	1275.16	1399.94	1478.8	3411.76	3364.26	3283.76	1513.66	1492.81	1514.83	4173.88	3937.14	3992.23	4547.67	4326.97	3952.22						1407.73	1485.05	1450.32	2292.99	2032.9	2138.56	1500.99	1535.58	1496.47	1711.71	1609.92	1686.19	1447.79	1494.31	1638.95
DGDG(33:0)	[M+NH4]+	1.17089	924.661	308.85	1887.3	1644.96	1677.84	1299.01	1495.86	1521.45	71290.5	74361.8	79279.3	45040.1	53862.7	44244.6	70338.7	70830.9	64835.9	60199.4	56611.3	57392.1	39431.1	37151.1	36706.7	18:0, 15:0	18:0, 15:0	18:0, 15:0	18:0, 15:0	15:0, 18:0	74228	77141.1	75755.9	63042.4	61485.6	67040.1	72399.2	77031.1	75195.2	82665.5	89208.6	83901	71541.2	73190.4	71761.2	18:0, 15:0	15:0, 18:0	18:0, 15:0	15:0, 18:0
DGDG(33:1)	[M+NH4]+	1.17089	922.644	305.12	780.108	698.793	734.673	571.44	660.993	606.086	3994.6	4303.45	4794.1	16931.5	18042.7	15919	4577.5	4615.74	3726.3	18554.5	17541.6	17148.9	13382.2	13251.6	11515.7		18:1, 15:0		18:1, 15:0	18:1, 15:0	4790.8	5144.31	5028.23	5095.46	4864.57	5501.39	5116.89	5569.98	5528.18	5531.64	5779.61	5817.43	5306.22	5253.31	5359.73
DGDG(33:2)	[M+NH4]+	1.17089	920.63	300.104	842.777	719.897	788.651	591.005	641.55	640.966	1008.78	1110.51	1156.31	3731.12	4049.97	3570.19	1251.96	1155.52	1040.59	9543.43	9646.1	9174.33	6744.22	6329.73	5839.65		15:0, 18:2		15:0, 18:2	15:0, 18:2	1107.93	1163.75	1149.35	1878.78	1826.61	2081.95	1320.73	1295.85	1176.18	1292.56	1304.3	1388.26	1183.92	1161.98	1273.02
DGDG(34:0)	[M+NH4]+	1.17089	938.676	313.731	1840.45	1556.98	1665.06	1350.91	1499.07	1490.49	41388.6	42028.1	44714.4	34285.9	38462	32904.1	43222.5	44020.2	43187.1	51438.1	47303.7	49791.6	32077	32733.4	30913.8	14:0, 20:0, 19:0, 15:0, 18:0, 16:0	14:0, 20:0, 16:0, 18:0, 19:0, 15:0	20:0, 14:0, 19:0, 15:0, 18:0, 16:0	19:0, 15:0, 14:0, 20:0, 18:0, 16:0	20:0, 14:0, 19:0, 15:0, 16:0, 18:0	46042.8	48431.4	47661.4	55370.9	57471.2	53593.6	52099.7	52089.3	52214.2	67033.2	70881.3	67631.7	58099.8	61714.6	59456.3	20:0, 14:0, 19:0, 15:0, 18:0, 16:0	20:0, 14:0, 19:0, 15:0, 16:0, 18:0	14:0, 20:0, 19:0, 15:0, 16:0, 18:0	19:0, 15:0, 20:0, 14:0, 18:0, 16:0, 17:0
DGDG(34:1)	[M+NH4]+	1.17089	936.66	308.792	827.056	726.914	830.187	618.864	653.378	673.864	2778.62	2949.8	3236.59	27280.2	25920.9	25975.8	3151.08	3273.96	2804.85	12509.1	11817.1	12071.7	16350	16024	14580		14:0, 18:1, 16:0, 20:1		14:0, 20:1	14:0, 20:1, 18:1, 16:0	3244.34	3385.1	3151.51	4104.41	4202.93	4000.28	3838.86	3966.94	3905.79	4627.19	4655.77	4823.01	4288.99	4431.64	4492.25
DGDG(34:2)	[M+NH4]+	1.17089	934.645	303.81	959.402	821.136	871.291	696.042	768.752	788.677	1239.5	1285.97	1303.8	6751.69	6595.84	6337.4	1231.18	1245.46	1245.99	6234.47	6290.61	6375.5	12074.6	11442.2	10594.1		14:0, 20:2, 16:0, 18:2, 18:1, 16:1		14:0, 20:2	14:0, 20:2, 16:0, 18:1, 18:2, 16:1	1166.11	1178.73	1192.24	1536.63	1528.93	1421.34	1301.28	1215.47	1215.6	1356.17	1381.41	1463.51	1193.86	1208.65	1326.04
DGDG(35:0)	[M+NH4]+	1.09333	952.692	316.123	1738.13	1445.15	1474.94	1149.76	1286.12	1214.46	57673.3	58339.1	64468.5	28412.7	37031.5	27825.9	57854.1	60169.7	61668.8	57480.9	53337.8	57191	30755.5	32104.6	31373.1	20:0, 15:0	20:0, 15:0	20:0, 15:0	20:0, 15:0	20:0, 15:0	76536.6	76080.5	74300	73368.8	76823	76456.2	78271.6	76887	77592.2	81113.8	89237.5	86526.1	76363.2	80625	76962.7	20:0, 15:0	20:0, 15:0	20:0, 15:0	20:0, 15:0
DGDG(35:1)	[M+NH4]+	1.09333	950.676	313.674	1362.82	1138.61	1225.07	1022.5	1174.21	1071.01	3764.68	3979.4	4431.03	18229.4	19863.8	17511.2	4415.9	4506.27	4022.7	35364.6	33332.3	35718.3	18774.9	19980	17352.6		15:0, 20:1		15:0, 20:1	15:0, 20:1, 19:1, 16:0	5122.88	5443.76	5060.18	5436.25	5519.98	5694.13	6004.84	5947.8	5831.08	5807.56	6317.63	6544.66	5928.7	6099.08	5928.41
DGDG(35:2)	[M+NH4]+	1.17089	948.661	308.735	565.041	456.577	517.55	384.91	461.033	429.811	679.582	788.006	838.355	4300.92	4819.1	4275.76	831.087	771.558	673.018	17535.9	17030.3	17912	12834.8	12260.4	11440.2		20:2, 15:0		20:2, 15:0	20:2, 15:0, 19:1, 16:1	735.272	757.372	762.457	880.534	817.01	880.841	861.195	848.867	821.273	901.427	843.365	950.956	845.698	776.146	824.193
DGDG(36:0)	[M+NH4]+	1.09333	966.706	319.725	1305.4	1123.89	1193.47	988.193	1102.25	1067.42	8181.39	8019.58	8468.32	10641.6	11938.5	10614.1	6697.45	6958.94	7599.85	13104.4	11957.4	13637.1	7041.63	7758.92	7021.53	20:0, 16:0, 15:0, 21:0, 14:0, 19:0, 22:0, 17:0	20:0, 16:0, 18:0	20:0, 16:0, 21:0, 15:0, 14:0, 18:0, 22:0	20:0, 21:0, 15:0, 16:0, 19:0, 17:0, 18:0	20:0, 16:0, 15:0, 21:0, 14:0, 18:0, 22:0	9077.27	8905.91	8867.78	10759.4	11283.4	11321.2	9638.14	9367.99	9486.15	14156.6	15199	15113.5	10046.3	10278.6	9820.45	20:0, 16:0, 15:0, 21:0	20:0, 16:0, 21:0, 15:0, 22:0, 14:0	20:0, 16:0, 15:0, 21:0, 14:0, 22:0	20:0, 15:0, 21:0, 16:0, 19:0, 17:0
DGDG(36:1)	[M+NH4]+	1.09333	964.691	317.292	631.84	603.13	603.824	490.327	543.808	465.818	1196.14	1190.44	1290.45	13466.9	13711.9	13051.3	1153.38	1164.23	1152.05	5439.33	5167.01	5526.8	5752.33	5750.52	5303.32		16:0, 20:1, 18:1, 18:0, 20:0, 16:1		16:0, 20:1, 14:0, 22:1	16:0, 20:1, 14:0, 22:1, 18:0, 18:1	1233.56	1212.77	1134.85	1287.69	1358.68	1351.85	1280.74	1290.13	1294.66	1471.27	1585.3	1653.49	1262.36	1257.5	1281.16
DGDG(36:2)	[M+NH4]+	1.09333	962.676	313.618	546.297	504.606	489.525	371.541	402.009	436.486	601.4	713.497	655.725	5479.93	5472.53	5237.34	650.447	620.992	685.007	4171.54	4179.83	4413.86	7726.66	7632.52	7116.14		18:1, 20:2, 16:0, 18:2, 18:0, 20:1, 16:1		14:0, 16:0, 20:2, 22:2, 18:0, 18:2	18:1, 14:0, 20:2, 16:0, 18:0, 22:2, 18:2	625.834	556.503	537.601	645.861	663.247	595.424	618.968	592.075	651.267	653.865	692.177	703.883	566.202	568.134	609.064
DGDG(37:0)	[M+NH4]+	1.09333	980.72	323.306	836.469	717.681	779.601	597.583	685.754	688.516	2936.81	3068	3266.24	2424.84	3077.54	2443.05	2808.48	2935.93	3150.49	5647	5445.28	6067.27	2917.9	3068.15	2565.78						4380.24	4092.98	3928.37	4411.25	4588.69	4902.51	4212.89	4139.7	4163.86	5369.45	5809.47	6112.25	4137.41	4288.22	4021.2
DGDG(37:2)	[M+NH4]+	1.09333	976.692	317.237	756.412	658.1	779.903	594.505	608.782	590.338	900.401	929.582	968.389	3359.04	3916.7	3392.7	865.655	916.73	757.733	13570.2	12952	14688.3	6038.63	6386.56	5945.19						863.388	883.696	779.127	862.013	850.122	922.825	928.669	849.119	847.395	935.54	938.348	999.517	846.988	800.304	951.907
DGDG(37:4)	[M+NH4]+	1.09333	972.66	313.573	1285.45	999.518	1156.1	909.479	973.085	980.325	3845.11	3757.6	3367.5	2755.83	3234.02	2988.41	2926.81	3202.57	3095.11	6150.43	7067.95	6785.71	7960.98	8203.18	7229.07						3198.23	2902.76	2926.18	3477.82	3423.53	3280.31	3307.78	3183.07	3170.24	3646.36	3585.3	3865.85	3132.75	3265.45	3220.48
DGDG(38:2)	[M+NH4]+	1.09333	990.706	320.833	570.085	524.014	544.816	409.766	479.335	477.595	544.656	583.006	593.59	5736.73	6322.58	5772.92	706.287	629.133	577.555	2760.8	2688.45	3089.55	5372.84	5641.95	5372						599.693	538.644	483.607	591.789	606.059	496.734	616.865	574.627	577.28	622.229	564.76	604.443	548.22	558.414	604.79
DGDG(38:4)	[M+NH4]+	1.09333	986.676	317.192	576.015	452.982	565.914	422.707	490.089	421.301	710.42	742.499	720.112	1837.09	1877.64	1771.41	688.759	658.958	746.145	1591.8	1718.3	1790.17	4652.63	4892.05	4374.14						737.501	628.045	660.543	800.553	807.239	780.627	779.005	761.872	686.229	860.482	851.326	857.899	729.403	655.416	697.727
PGs (-)
Identification	Adduct	RT (min)	m/z	CCS (Å2)	Relative Abundance- Media						Relative Abundance- WT															Fatty Acid Composition- WT (highest intensity to lowest)					Relative Abundance- ΔfakA															Fatty Acid Composition- ΔfakA (highest intensity to lowest)
					HSA	HSA	HSA	FA-F HSA	FA-F HSA	FA-F HSA	WT + Vehicle	WT + Vehicle	WT + Vehicle	WT + HSA	WT + HSA	WT + HSA	WT + FA-F HSA	WT + FA-F HSA	WT + FA-F HSA	WT + eFA	WT + eFA	WT + eFA	WT + FA-F HSA + eFA	WT + FA-F HSA + eFA	WT + FA-F HSA + eFA	WT + Vehicle	WT + HSA	WT + FA-F HSA	WT + eFA	WT + FA-F HSA + eFA	ΔfakA + Vehicle	ΔfakA + Vehicle	ΔfakA + Vehicle	ΔfakA + HSA	ΔfakA + HSA	ΔfakA + HSA	ΔfakA + FA-F HSA	ΔfakA + FA-F HSA	ΔfakA + FA-F HSA	ΔfakA + eFA	ΔfakA + eFA	ΔfakA + eFA	ΔfakA + FA-F HSA + eFA	ΔfakA + FA-F HSA + eFA	ΔfakA + FA-F HSA + eFA	ΔfakA + Vehicle	ΔfakA + HSA	ΔfakA + FA-F HSA	ΔfakA + eFA
PG(28:0)	[M-H]-	2.36811	665.44	253.137	256.615	234.772	231.088	251.072	273.623	280.295	4255.1	4228.07	4486.49	1220.56	1311.69	1195.68	2538.93	2476.9	2400.51	608.898	559.533	493.611	604.447	563.275	645.565						730.731	828.761	894.191	2446.39	2571.12	2446.6	1156.96	1132.59	1168.67	614.757	610.198	620.347	1009.13	1036.38	1008.23
PG(29:0)	[M-H]-	2.27611	679.456	254.597	611.585	723.48	555.941	917.733	832.456	752.056	8684.14	9676.75	9489.24	4403.72	4756.43	4449.81	9606.25	9166.07	8787.25	2202.5	2177.54	1846.63	2242.37	2192.63	2288.21						3269.83	3741.11	4097.29	8083.7	8210.13	9038.69	6280.74	6215.67	6433.15	2532.49	2644.31	2715.84	5419.51	5350.27	5299.26
PG(30:0)	[M-H]-	2.27611	693.471	259.162	211.08	176.095	174.775	190.308	155.928	161.712	22386.2	26454.3	28227	10659.1	14833.7	12939.4	26375.2	30158.8	32723.5	8932.52	10460.1	8644.94	8590.99	10914.5	8686.89						16729.7	19205.3	21565	41796.4	42486.7	42572.6	34625.2	35495.6	36117.7	12446.9	10832.6	11926.1	30823.2	29889.3	28203.3
PG(31:1)	[M-H]-	2.21804	705.472	260.621	32.3373	25.1017	26.3773	37.2689	34.8953	42.6483	117.394	131.03	129.582	2896.09	2615.09	2747.87	160.275	148.061	142.678	470.544	470.383	361.374	2895.21	2032.66	2278.7						61.3012	72.0476	72.8663	445.723	430.728	517.752	97.8588	85.3828	90.8248	55.9672	71.5188	71.2035	94.824	107.157	100.085
PG(32:0)	[M-H]-	2.21804	721.503	269.676	354.343	207.96	174	212.812	195.813	190.879	61526.5	74687.4	74737.4	24956.1	38730.5	31788.6	71812.3	81224.7	76215.9	43163.2	49325.7	40384.4	36203.4	45302.5	36433.9						85388.2	92830.5	99584.7	108015	108808	106060	111821	110822	117666	60709.1	56807.7	57939.4	118749	120087	105323
PG(32:1)	[M-H]-	2.16	719.488	263.599	50.7714	45.3623	48.1002	154.547	173.485	144.569	740.452	843.25	867.138	28845.6	24317.2	26806	1130.23	1120.39	1011.31	7652.18	8136.01	6285.33	24124.6	20619	22251						573.937	733.455	785.838	3148.44	3198.77	2904.75	1052.06	1066.44	1056.9	354.971	363.644	392.716	1235.12	1249.11	1045.89
PG(32:2)	[M-H]-	2.21804	717.472	262.078	59.8279	34.2501	45.1701	59.2807	50.4293	59.7746	108.457	124.024	138.519	4281.76	4040.75	4094.58	202.764	192.888	171.479	3508.99	3985.67	2860.72	7352.45	6014.38	6780.12						119.995	129.251	150.575	2743.65	2827.27	2664.18	250.148	206.527	136.358	115.933	171.635	159.172	248.255	221.457	223.741
PG(33:0)	[M-H]-	2.16	735.52	275.597	397.851	177.462	121.51	120.563	86.8974	102.309	109840	114151	116236	66015.5	82899.5	71322.9	126976	122694	122347	47645.9	49334.5	43250.3	46751.2	46084.7	47426.2	15:0, 18:0, 13:0, 20:0	15:0, 18:0	15:0, 18:0, 13:0, 20:0	15:0, 18:0	15:0, 18:0	95124.9	110354	115572	117414	124420	113096	126826	121146	130667	60312.7	59189.4	57231.3	138217	145228	135412	15:0, 18:0	15:0, 18:0	15:0, 18:0	15:0, 18:0
PG(33:1)	[M-H]-	2.16	733.503	271.105	119.605	117.035	102.344	285.994	238.056	249.598	1860.22	1956.65	1885.73	49695	54309.3	51529.2	2833.05	2741.78	2562.16	28228.3	29452.6	24841.2	70188.1	69644.1	70887.3		15:0, 18:1		15:0, 18:1	15:0, 18:1	1050.04	1270.43	1273.54	7545.3	7622.6	8013.66	1893.22	1767.23	1910.36	665.191	776.62	695.54	2149.95	2256.43	1981.76
PG(33:2)	[M-H]-	2.16	731.488	268.092	36.2719	36.3202	31.9616	33.0332	35.8741	18.8618	137.965	114.934	121.168	6885.46	9184.63	7556.3	279.785	271.038	266.674	12339	13751.5	10407.7	17630.6	17394.1	17493		15:0, 18:2		15:0, 18:2	15:0, 18:2	92.7448	107.921	110.953	5945.98	5715.01	7144.75	167.49	116.966	109.083	46.265	90.5657	80.3332	134.021	141.913	140.281		15:0, 18:2
PG(34:0)	[M-H]-	2.10193	749.534	279.968	319.482	185.395	178.665	154.062	138.652	140.447	62049.9	61435.9	63128.5	18669	23595.6	20307.7	62638.7	61155.2	62281.3	31396	31710.1	27086.8	21249.4	21529.2	22263.9	14:0, 15:0, 20:0, 19:0, 16:0, 18:0, 17:0	14:0, 16:0, 15:0, 20:0, 18:0, 19:0	14:0, 15:0, 20:0, 19:0, 16:0, 18:0, 17:0	15:0, 19:0, 14:0, 20:0, 16:0, 17:0, 18:0	14:0, 15:0, 20:0, 19:0, 16:0, 18:0, 17:0	65322	73584.4	76931	81637.1	92447.3	70624.6	85297.2	76796.6	86037.7	45870.7	46525	44308.8	94476.7	104315	89889.4	15:0, 14:0, 20:0, 19:0, 16:0, 17:0, 18:0	14:0, 15:0, 20:0, 19:0, 16:0, 17:0, 18:0	15:0, 14:0, 19:0, 20:0	15:0, 19:0, 14:0, 20:0, 16:0, 17:0, 18:0
PG(34:1)	[M-H]-	2.10193	747.518	278.497	34.2661	28.2918	31.107	42.3592	54.6701	42.1076	706.601	691.048	779.426	43152.3	37393.8	42075.4	1095.5	984.785	966.779	9142.74	9393.72	7799.67	28080.9	24746.1	27391.9		16:0, 14:0, 18:1, 20:1, 16:1, 18:0		14:0, 20:1, 16:0, 18:1	14:0, 20:1, 16:0, 18:1	345.991	417.531	450.336	888.706	995.36	865.282	744.218	661.425	723.49	226.818	239.966	245.71	900.177	1013.77	812.137
PG(34:2)	[M-H]-	2.10193	745.503	274.032	36.9861	25.4546	24.5237	123.37	139.66	118.722	152.519	120.269	128.019	8349.96	7554	8173.36	179.936	155.661	144.874	4210.43	4755.87	3664.95	13368.5	11207.4	12608		14:0, 16:0, 16:1, 18:2, 20:2, 18:1		14:0, 20:2, 16:0, 18:2	14:0, 20:2, 16:0, 18:2, 16:1, 18:1	105.869	121.316	101.718	685.898	705.535	705.43	145.098	121.559	156.423	59.8291	66.9903	70.8719	147.388	167.18	133.653
PG(34:4)	[M-H]-	2.00992	741.472	266.506	244.201	223.328	217.184	244.019	270.675	256.18	122.107	121.446	142.743	1422.22	1422.34	1407.77	165.517	158.159	172.799	2046.58	3120.38	2002.45	8140.52	6758.95	7520.19		14:0, 20:4		14:0, 20:4	14:0, 20:4	138.167	142.648	125.188	1229.11	1229.88	1041.19	109.941	123.691	116.087	158.362	184.842	160.24	125.001	120.555	144.468
PG(35:0)	[M-H]-	2.00992	763.551	282.83	450.22	218.536	149.22	157.699	121.043	115.476	107683	101727	103654	39074.4	50958.2	41679.9	111015	107621	115832	39128.8	37974.9	35204.6	31702.3	34021.4	35514.3	15:0, 20:0	15:0, 20:0	15:0, 20:0	15:0, 20:0	15:0, 20:0	93890.1	108768	114099	110942	130604	100081	128154	114407	126700	53749.6	54226.2	52422.5	136558	149870	132978	15:0, 20:0	15:0, 20:0	15:0, 20:0	15:0, 20:0
PG(35:1)	[M-H]-	2.10193	761.534	281.368	38.1492	19.0936	5.16459	61.9646	55.6917	55.0058	1663.84	1636.69	1704.27	35312.4	40956.4	38258.8	2455.19	2304.44	2226.58	31544.2	32105	28745.8	59372.1	59144	63422.7		15:0, 20:1		15:0, 20:1	15:0, 20:1, 16:0, 19:1	811.328	1010.94	1116.56	1475.18	1617.87	1212.14	1932.63	1714.17	1892.61	364.187	411.599	391.276	2127.52	2373.7	1993.25
PG(35:2)	[M-H]-	2.10193	759.518	278.417	23.7132	20.1923	19.264	70.2684	57.0071	77.7643	38.0689	45.1745	30.5121	5776.65	9192.12	7124.25	138.166	126.254	110.562	13723.6	15159.3	12555.4	21009.2	20875.9	21594.7		15:0, 20:2		15:0, 20:2	15:0, 20:2, 16:1, 19:1	21.7141	28.7689	18.5598	186.881	182.002	217.803	43.6582	23.8311	40.6888	20.9655	24.2522	20.9822	35.1335	39.4078	43.9482
PG(35:3)	[M-H]-	2.00992	757.499	273.953	66.43	60.4411	58.0163	91.0977	78.6073	85.9874	44.2115	44.5338	40.6582	1336.68	2455.54	1729.87	40.2021	43.0371	55.2165	1484.18	2055.45	1491.46	3498.6	3731.08	3497.9						41.0803	47.7233	28.2626	648.529	581.994	951.857	42.3097	38.4262	38.1483	79.6666	83.4964	86.8885	44.8535	49.7959	43.1865
PG(35:4)	[M-H]-	2.00992	755.487	272.465	27.5986	23.5608	20.4019	22.24	25.6915	27.0024	13.3038	8.53644	9.58882	1191.46	2483.24	1698.43	95.3312	75.1604	45.4419	7256.82	11409.7	7769.41	16884.2	18632.7	16854.7		15:0, 20:4		15:0, 20:4	15:0, 20:4	9.29261	12.2548	7.53361	2518.02	2302.24	3387.26	13.2777	12.4585	5.26048	137.77	99.2389	115.316	144.121	160.626	161.747		15:0, 20:4
PG(36:0)	[M-H]-	2.00992	777.564	287.14	35.7414	28.0741	21.3245	28.7182	17.3403	29.1591	8646.44	7710.7	8223.94	3504.04	4064.49	3698.55	5458	5478.15	5842.57	4470.04	4085.18	3701.02	1980.18	2183.51	2264.37	16:0, 15:0, 20:0, 21:0, 14:0, 18:0, 22:0, 17:0, 19:0	16:0, 20:0	15:0, 16:0, 21:0, 20:0, 14:0, 17:0, 22:0, 19:0	15:0, 16:0, 21:0, 17:0, 20:0, 19:0	16:0, 15:0, 20:0, 21:0	5717.02	6554.86	6554.47	8155.54	9855.75	7618.58	7705.31	6709.58	7838.89	5429.61	5925.43	5503.56	8007.82	8892.38	7314.7	15:0, 16:0, 21:0, 17:0, 20:0, 14:0, 22:0, 19:0	15:0, 16:0, 21:0, 20:0, 14:0, 17:0, 22:0, 19:0	15:0, 21:0, 16:0, 17:0, 20:0, 14:0, 22:0, 19:0	15:0, 21:0, 16:0, 17:0, 20:0, 19:0
PG(36:1)	[M-H]-	2.00992	775.549	285.69	14.5213	10.1552	10.8467	9.65797	11.4503	10.8864	59.9448	52.1781	69.2748	15203.2	14186.9	15317.1	207.799	189.967	170.986	2528.49	2364.02	2293.76	5849	5532.16	6159.91		16:0, 20:1, 18:1, 18:0, 16:1, 14:0, 20:0, 22:1		16:0, 20:1, 14:0, 18:1, 18:0, 22:1	16:0, 20:1, 18:1, 14:0, 18:0, 22:1	5.29085	13.9682	6.78882	18.2076	31.1127	23.7649	26.556	21.0004	28.6523	15.0541	19.3612	10.5529	18.3989	25.9777	32.3151
PG(36:2)	[M-H]-	2.00992	773.534	282.765	18.9528	21.2726	18.15	42.8075	46.4151	26.6276	10.2172	10.1442	18.3981	6132.59	5584.89	6136.94	86.0123	74.4496	75.5867	2171.25	2172.96	1958.95	6861.66	6275.29	6986.92		18:1, 18:2, 16:0, 16:1, 20:1, 20:2, 18:0, 14:0, 22:2		16:0, 18:1, 14:0, 20:2, 18:2, 22:2, 18:0	18:1, 16:0, 18:2, 14:0, 20:2, 18:0, 22:2	7.16607	8.81159	4.3051	33.9053	34.9029	52.1632	9.10078	7.01564	6.12149	9.45145	6.40205	12.4368	8.67716	18.0745	5.38914
PG(36:3)	[M-H]-	1.95186	771.517	278.34	27.3593	20.7281	19.7717	39.0591	28.4334	23.5852	5.1103	10.4482	7.48409	1766.13	1531.2	1704.37	2.48446	6.17218	12.7729	324.348	355.27	367.37	2978.1	2718.65	2981.22						19.3187	15.5692	8.04065	17.6155	19.6083	24.5536	27.287	19.9518	18.1769	31.5395	36.8524	28.711	18.2963	19.7175	12.6895
PG(36:4)	[M-H]-	1.95186	769.503	275.374	33.4822	32.0508	27.5196	36.5196	31.7621	33.4318	39.8551	50.894	36.7011	767.255	739.789	773.427	65.0336	54.2483	65.5365	789.153	1240.78	840.532	4119.22	3533.07	3858.66		16:0, 18:2, 20:4		16:0, 14:0, 18:2, 20:4, 22:4	16:0, 14:0, 18:2, 22:4, 20:4	27.5819	38.5515	53.9362	329.65	372.863	285.459	54.1016	56.8674	49.2562	28.2037	37.7863	24.1196	66.4604	74.9593	65.1167
PG(37:0)	[M-H]-	1.95186	791.58	288.51	16.4744	15.0833	9.42423	16.071	8.96423	22.71	3195.92	2678.06	2614.67	661.139	1015.91	729.963	2261.6	2355.09	2771.81	1217.18	1074.15	1048.89	648.963	804.653	762.615						2120.1	2403.7	2544	2754.07	3502.04	2668.43	3139.69	2626.44	2979.39	1192.93	1312.58	1256.76	3261.11	3659.9	2983.11
PG(37:1)	[M-H]-	2.00992	789.564	287.064	9.31574	6.19881	8.9959	7.39014	11.9985	7.31426	38.3729	100.705	37.52	1969.61	2756.09	2219.44	129.066	123.452	66.3852	3216.54	2969.21	3019.25	3488.37	3767.22	3899.65						8.39714	15.0855	5.76379	12.4501	19.6059	13.4318	33.2447	19.8251	25.9046	7.9302	10.1293	15.5982	32.9944	25.9419	20.9083
PG(37:4)	[M-H]-	1.95186	783.518	279.749	102.044	66.3098	78.7647	79.1191	64.4466	63.0272	16.3702	16.6246	14.5683	213.939	486.636	299.209	20.3146	24.5277	32.4992	1542.15	2368.15	1811.33	3693.8	3729.91	3719.58						19.621	23.3899	18.0162	112.786	85.4207	135.209	23.1156	16.6605	11.5682	31.2646	37.1887	45.6536	23.7508	38.5847	27.2781
PG(38:2)	[M-H]-	1.95186	801.565	288.448	15.3381	9.87648	12.1879	14.8289	11.5156	9.65745	15.1844	9.98806	22.4308	5009.96	4752.67	5089.21	122.034	111.198	113.89	1314.61	1140.59	1329.32	5994.92	5851.97	6367.41						12.3012	13.5292	14.4839	15.3131	15.1075	16.4366	12.0751	9.59848	9.4935	18.1353	14.9355	21.0987	5.49874	12.6835	12.237
PG(38:3)	[M-H]-	1.89379	799.549	284.074	27.5255	20.2329	22.0578	29.7952	19.8486	14.1674	11.8499	9.25663	8.69918	1324.11	1136.13	1282.66	10.3636	9.22237	11.1648	397.902	401.732	435.498	3517.95	3462.76	3618.37						19.1228	25.1902	22.4545	10.321	25.0621	12.4527	14.0571	13.395	12.1408	70.4923	87.1008	80.2948	36.1684	37.2655	27.9289
PG(38:4)	[M-H]-	1.95186	797.534	284.087	8.72878	11.8718	6.38199	12.0467	11.2816	13.3296	2.32343	1.41792	1.73417	310.733	240.21	287.959	1.7552	1.60673	2.79735	138.272	199.126	172.7	1701.79	1541.32	1694.41						1.05672	1.41509	2.0153	5.35003	2.31308	0.44831	3.26822	1.35286	0.857679	7.18964	7.31626	6.57259	1.14524	4.15998	0.94711
LysylPGs (+)
Identification	Adduct	RT (min)	m/z	CCS (Å2)	Relative Abundance- Media						Relative Abundance- WT															Relative Abundance- ΔfakA
					HSA	HSA	HSA	FA-F HSA	FA-F HSA	FA-F HSA	WT + Vehicle	WT + Vehicle	WT + Vehicle	WT + HSA	WT + HSA	WT + HSA	WT + FA-F HSA	WT + FA-F HSA	WT + FA-F HSA	WT + eFA	WT + eFA	WT + eFA	WT + FA-F HSA + eFA	WT + FA-F HSA + eFA	WT + FA-F HSA + eFA	ΔfakA + Vehicle	ΔfakA + Vehicle	ΔfakA + Vehicle	ΔfakA + HSA	ΔfakA + HSA	ΔfakA + HSA	ΔfakA + FA-F HSA	ΔfakA + FA-F HSA	ΔfakA + FA-F HSA	ΔfakA + eFA	ΔfakA + eFA	ΔfakA + eFA	ΔfakA + FA-F HSA + eFA	ΔfakA + FA-F HSA + eFA	ΔfakA + FA-F HSA + eFA
LysylPG(30:0)	[M+H]+	7.48147	823.58	287.837	549.263	455.881	462.822	427.657	393.072	393.852	4925.74	5367.39	5047.74	2784.75	3488.63	2790.11	3620.36	4826.11	4208.32	2435.06	2457.96	2079.47	1520.82	1522.01	1457.49	3057.06	2644.53	2937.45	5530.75	5772.06	5451.93	4968.34	5846.6	5136.72	1926.22	2496.68	1966.88	5177.52	4818.22	4062.56
LysylPG(31:0)	[M+H]+	7.48147	837.596	291.625	622.476	448.133	449.488	428.964	432.852	406.987	6705.34	7905.28	7598.78	4493.16	6142.93	4283.37	5356.91	7345.04	5898.55	3170.92	3229.87	2499.4	2149.38	1951.33	2131.08	4213.44	3634.46	4018.7	5451.89	5955.7	5857.63	6374.72	7145.08	6813.83	2407.96	3201.38	2448.44	7258.98	6555.54	5543.56
LysylPG(32:0)	[M+H]+	7.48147	851.611	294.109	638.434	476.736	469.282	396.701	397.983	404.41	6962.66	9580.2	8655.17	4202.32	6291.07	4375.71	5156.67	7588.85	5846.54	5865.22	6412.12	4863.62	3624.52	3529.75	3630.34	7527.35	6127.24	7043.04	7951.22	8661.02	7860.44	10933.8	12021.3	11435.6	4357.63	6119.51	4349.06	12629.5	11949.2	9563.55
LysylPG(32:1)	[M+H]+	7.38355	849.597	291.558	160.173	140.553	163.196	135.09	113.696	121.016	271.795	280.425	267.672	4430.89	4851.03	4098.07	258.771	280.043	228.701	1478.87	1471.27	1193.91	3673.46	3070.13	3505.6	150.584	130.792	152.204	424.229	408.557	373.092	186.599	170.056	157.197	151.671	156.166	148.509	182.765	166.709	150.573
LysylPG(33:0)	[M+H]+	7.38355	865.627	296.583	933.686	673.517	677.176	563.396	594.037	549.71	10517.3	13153	12845.3	6197.19	9023.77	6181.5	8328.27	11880.8	9657.66	5623.76	5652.14	4467.83	4934.36	4339.11	4935.45	7898.45	6296.56	7653.88	7239.89	7751.39	7743.93	11688.3	11907.6	11930.2	3675.05	5188.48	3974.76	13328.4	12814.3	10323.6
LysylPG(33:1)	[M+H]+	7.38355	863.612	294.044	258.39	218.568	259.242	230.807	237.424	199.794	543.779	556.66	515.535	5358.37	7157.3	5351.1	480.865	521.438	385.573	4208.17	3854.23	3576.65	8476.95	7223.63	8304.44	241.978	288.49	253.467	746.612	693.735	703.561	226.76	300.376	336.014	260.29	267.013	268.103	334.709	307.053	306.658
LysylPG(33:2)	[M+H]+	7.38355	861.596	290.208	196.573	177.407	184.393	152.607	144.683	167.029	377.395	396.792	362.633	1169.95	1592.07	1122.51	246.065	279.702	249.423	2434.7	2145.81	1991.18	2334.93	2121.79	2386.66	226.193	191.891	179.869	702.336	652.708	735.526	207.794	197.044	189.17	233.657	203.022	189.126	212.739	202.129	187.205
LysylPG(34:0)	[M+H]+	7.38355	879.642	300.31	574.379	431.586	449.772	412.338	419.83	408.793	4168.12	5328.25	5482.26	2490.84	3384.76	2430.65	3423.42	4873.92	4179.83	3219.44	3119.66	2605.62	2417.02	2288.31	2568.87	3908.46	3082.58	3738.98	4259.51	4529.3	4918.24	6073.67	6039.4	6140.8	2277.99	3265.33	2562.53	7584.34	7402.44	6026.99
LysylPG(34:1)	[M+H]+	7.32174	877.629	297.789	277.34	284.37	300.878	274.406	252.767	281.555	568.288	560.56	554.135	4360.33	5150.2	4206.41	438.7	461.537	348.145	1564.1	1481.37	1410.61	3364.48	2833.21	3375.82	322.686	312.408	288.772	356.804	313.288	369.823	329.106	307.951	331.442	292.936	302.483	337.6	338.469	307.37	326.621
LysylPG(34:2)	[M+H]+	7.38355	875.611	292.702	371.895	257.384	329.436	292.152	279.084	264.918	554.656	643.916	560.282	1437.75	1667.63	1339.02	407.723	387.875	347.195	1163.82	1187.49	1055.17	2551.98	2201.89	2494.42	306.127	325.291	320.631	440.308	371.376	403.728	330.975	350.176	357.416	283.897	319.504	298.298	341.077	332.258	311.324
LysylPG(34:4)	[M+H]+	7.32174	871.58	290.155	229.407	239.902	251.091	226.617	235.258	252.75	458.628	449.713	449.129	687.792	747.381	593.898	310.777	290.553	262.909	900.755	1001.16	863.386	1994.05	1695.46	1870.16	270.887	247.417	266.161	453.149	406.69	401.999	247.343	266.65	247.207	277.109	240.745	277.904	245.544	271.147	258.896
LysylPG(35:0)	[M+H]+	7.38355	893.658	302.757	490.49	342.615	298.815	321.507	276.18	243.044	5988.57	7341.22	7702.7	2474.33	3657.02	2505.19	4584.45	6955.73	6053.34	3589.32	3539.07	2811.27	2576.41	2337.38	2708.38	5798.7	4120.15	5316.62	4991.85	5083.22	6344	7840.53	8280.68	8082.65	2875.12	4330.37	3459.41	9581.4	9233.73	7506.36
LysylPG(35:1)	[M+H]+	7.32174	891.643	300.248	250.205	194.617	222.8	214.666	178.865	181.224	501.461	475.178	515.782	2673.6	3901.05	2689.46	348.556	374.183	310.067	3686.92	3187.82	3185.61	4990.99	4138.48	5058.15	186.611	244.458	219.882	251.483	234.663	255.643	220.964	273.905	270.321	232.999	242.131	217.955	363.598	295.874	269.563
LysylPG(35:2)	[M+H]+	7.32174	889.626	296.457	158.207	113.141	137.057	126.176	139.769	126.183	349.786	353.539	384.547	695.298	1016.22	711.771	231.178	236.304	197.659	1868.33	1608.79	1615.84	1941.18	1750.92	2138.8	193.289	184.358	182.609	180.727	195.293	187.856	201.599	233.065	197.795	187.161	158.549	167.279	219.688	203.992	182.572
LysylPG(35:4)	[M+H]+	7.32174	885.594	293.929	318.793	281.438	275.492	269.187	274.574	244.685	615.965	777.388	825.531	1162.47	1465.05	1092.74	597.955	662.704	563.15	2310.23	2574.56	2401.9	3101.56	2911.73	3215.83	487.882	475.685	465.632	762.557	812.053	846.226	534.837	620.866	588.614	341.326	440.059	433.667	634.512	659.05	569.734
LysylPG(36:0)	[M+H]+	7.32174	907.67	306.444	155.884	179.05	172.06	143.096	156.122	149.595	652.427	667.478	632.65	487.15	709.644	501.049	312.213	391.793	373.078	578.536	589.465	534.956	371.937	343.328	329.885	393.69	288.458	385.542	439.167	398.238	527.898	476.578	482.967	489.692	325.833	449.025	390.475	606.609	537.69	476.67
LysylPG(36:2)	[M+H]+	7.32174	903.64	300.187	145.689	123.153	142.43	113.194	99.9458	126.408	331.722	308.927	297.174	585.119	692.706	516.395	172.165	214.137	179.351	477.349	458.205	405.566	764.777	670.595	832.74	156.057	152.54	125.011	131.208	121.517	165.033	167.556	142.591	149.338	114.81	130.59	164.02	158.593	169.024	151.525
LysylPG(36:4)	[M+H]+	7.32174	899.61	297.677	303.613	230.474	266.746	241.625	242.386	231.023	530.67	508.52	464.642	595.9	649.969	539.485	310.567	326.813	281.672	589.121	574.778	578.333	838.921	788.568	917.831	273.017	239.766	244.73	279.959	294.226	245.332	244.01	278.934	279.516	301.377	262.281	286.183	267.43	266.03	251.795
CLs (-)
Identification	Adduct	RT (min)	m/z	CCS (Å2)	Relative Abundance- Media						Relative Abundance- WT															Relative Abundance- ΔfakA
					HSA	HSA	HSA	FA-F HSA	FA-F HSA	FA-F HSA	WT + Vehicle	WT + Vehicle	WT + Vehicle	WT + HSA	WT + HSA	WT + HSA	WT + FA-F HSA	WT + FA-F HSA	WT + FA-F HSA	WT + eFA	WT + eFA	WT + eFA	WT + FA-F HSA + eFA	WT + FA-F HSA + eFA	WT + FA-F HSA + eFA	ΔfakA + Vehicle	ΔfakA + Vehicle	ΔfakA + Vehicle	ΔfakA + HSA	ΔfakA + HSA	ΔfakA + HSA	ΔfakA + FA-F HSA	ΔfakA + FA-F HSA	ΔfakA + FA-F HSA	ΔfakA + eFA	ΔfakA + eFA	ΔfakA + eFA	ΔfakA + FA-F HSA + eFA	ΔfakA + FA-F HSA + eFA	ΔfakA + FA-F HSA + eFA
CL(63:0)	[M-2H]2-	4.93799	668.471	402.55	1e-08	1e-08	1e-08	1e-08	1e-08	1e-08	20.663	22.545	157.349	6.69733	79.8842	7.41066	12.1548	15.4246	14.3964	158.354	130.816	103.879	2.93069	1e-08	1e-08	28.9799	2.38256	4.82192	65.6457	39.1958	257.746	129.022	212.302	1.34822	15.1684	84.5496	92.2295	124.597	49.1217	29.1843
CL(64:0)	[M-2H]2-	5.03	675.478	402.507	1e-08	1e-08	1e-08	1e-08	1e-08	1e-08	27.1447	32.3077	200.126	6.52031	118.633	10.6308	10.8224	21.7757	11.6486	250.642	191.667	181.098	3.73954	1e-08	15.3737	70.951	10.7245	18.9005	92.2886	73.3355	315.669	170.323	281.098	1e-08	33.3746	168.983	212.407	201.802	81.5867	62.9954
CL(65:0)	[M-2H]2-	5.12489	682.485	402.465	1e-08	1e-08	1e-08	1e-08	1e-08	1e-08	12.4508	16.2361	191.248	6.50276	120.768	9.60747	4.15979	19.1959	2.66459	264.261	191.911	190.016	9.4305	1e-08	20.3681	76.9016	1.00445	9.74886	88.5222	78.1419	403.493	162.769	307.425	1e-08	37.5243	206.533	272.722	227.871	77.7307	81.3706
CL(65:2)	[M-2H]2-	4.76382	680.47	402.477	1e-08	1e-08	1e-08	1e-08	1e-08	1e-08	1e-08	1e-08	1e-08	38.5568	236.145	52.1298	1e-08	1e-08	1e-08	297.558	196.418	210.98	64.7392	21.9736	132.968	1e-08	1e-08	1e-08	1.93894	1e-08	29.6877	1e-08	1e-08	1e-08	1e-08	1e-08	1e-08	1e-08	1e-08	1e-08
CL(65:3)	[M-2H]2-	4.61374	679.461	402.483	1e-08	1e-08	1e-08	1e-08	1e-08	1e-08	1e-08	1e-08	1e-08	3.1103	60.6635	11.5943	1e-08	1e-08	1e-08	70.174	54.0042	55.3742	26.9428	8.62215	53.2783	1e-08	1e-08	1e-08	1e-08	1e-08	1e-08	1e-08	1e-08	1e-08	1e-08	1e-08	1e-08	1e-08	1e-08	1e-08
CL(66:0)	[M-2H]2-	5.46504	689.493	405.908	1e-08	1e-08	1e-08	1e-08	1e-08	1e-08	14.1369	5.80212	144.312	2.23632	46.8762	1e-08	6.23091	8.60736	7.05299	107.32	85.6996	89.8922	0.994183	1e-08	3.28587	84.7676	8.44985	12.237	44.2847	37.5841	280.671	108.29	200.558	0.939191	36.6748	221.544	239.229	203.159	38.9802	58.0876
CL(66:2)	[M-2H]2-	4.82189	687.478	405.919	1e-08	1e-08	1e-08	1e-08	1e-08	1e-08	1.02774	3.08338	40.3047	144.895	805.905	202.91	4.50323	2.03012	2.36538	911.415	638.45	641.73	200.556	75.2527	433.926	8.5032	0.988675	1e-08	15.3743	11.8974	153.837	29.7685	47.6679	0.516732	10.0009	42.1585	67.4825	47.6696	12.3708	15.3882
CL(66:3)	[M-2H]2-	4.67181	686.47	405.925	1e-08	1e-08	1e-08	1e-08	1e-08	1e-08	1e-08	1e-08	1e-08	11.1334	147.079	27.9656	1e-08	1e-08	1e-08	193.413	119.851	147.681	71.417	21.612	136.268	1e-08	1e-08	1e-08	1e-08	1e-08	1e-08	1e-08	1e-08	1e-08	1e-08	1e-08	1e-08	1e-08	1e-08	1e-08
CL(66:4)	[M-2H]2-	4.55571	685.461	402.447	1e-08	1e-08	1e-08	1e-08	1e-08	1e-08	1e-08	1e-08	1e-08	1e-08	19.9371	1e-08	1e-08	1e-08	1e-08	99.7234	89.0173	78.1778	26.4954	8.46361	57.8329	1e-08	1e-08	1e-08	1e-08	1e-08	1.92393	1e-08	1e-08	1e-08	1e-08	1e-08	1e-08	1e-08	1e-08	1e-08
CL(67:2)	[M-2H]2-	4.87995	694.485	405.879	1e-08	1e-08	1e-08	1e-08	1e-08	1e-08	1e-08	1e-08	2.63382	111.517	642.082	153.527	1e-08	1e-08	1e-08	782.011	560.877	590.337	207.521	73.5533	408.802	1e-08	1e-08	1e-08	5.06587	1.66868	69.2888	3.04281	14.4927	1e-08	1.42187	23.1017	18.6368	5.13437	1e-08	1e-08
CL(67:3)	[M-2H]2-	4.67181	693.477	405.884	1e-08	1e-08	1e-08	1e-08	1e-08	1e-08	1e-08	1e-08	1e-08	15.4189	161.698	35.1139	1e-08	1e-08	1e-08	218.798	159.678	155.453	112.814	35.3601	191.057	1e-08	1e-08	1e-08	1e-08	1e-08	1e-08	1e-08	1e-08	1e-08	1e-08	1e-08	1e-08	1e-08	1e-08	1e-08
CL(67:4)	[M-2H]2-	4.61374	692.47	405.89	1e-08	1e-08	1e-08	1e-08	1e-08	1e-08	1e-08	1e-08	1e-08	1e-08	39.4362	2.55607	1e-08	1e-08	1e-08	159.702	165.218	149.701	77.6588	40.1337	138.78	1e-08	1e-08	1e-08	1e-08	1e-08	5.2756	1e-08	1e-08	1e-08	1e-08	1e-08	1e-08	1e-08	1e-08	1e-08
CL(68:2)	[M-2H]2-	4.93799	701.492	409.306	1e-08	1e-08	1e-08	1e-08	1e-08	1e-08	1e-08	1e-08	1e-08	71.4452	613.36	107	1e-08	1e-08	1e-08	870.464	605.274	641.105	184.192	68.785	394.784	1e-08	1e-08	1e-08	1e-08	1e-08	25.1209	1e-08	1e-08	1e-08	1e-08	1e-08	8.98166	1e-08	1e-08	1e-08
CL(68:4)	[M-2H]2-	4.67181	699.477	405.85	1e-08	1e-08	1e-08	1e-08	1e-08	1e-08	1e-08	1e-08	1e-08	2.16186	68.2643	3.396	1e-08	1e-08	1e-08	244.207	231.191	199.945	114.893	41.9399	203.363	1e-08	1e-08	1e-08	1e-08	1e-08	12.1725	1e-08	1e-08	1e-08	1e-08	1e-08	1e-08	1e-08	1e-08	1e-08
CL(69:2)	[M-2H]2-	4.93799	708.5	409.266	1e-08	1e-08	1e-08	1e-08	1e-08	1e-08	1e-08	1e-08	1e-08	3.346	172.649	15.6832	1e-08	1e-08	1e-08	216.764	114.476	141.497	55.6329	15.7841	117.387	1e-08	1e-08	1e-08	1e-08	1e-08	1e-08	1e-08	1e-08	1e-08	1e-08	1e-08	1e-08	1e-08	1e-08	1e-08
[truncated: 1 more columns]

## Sheet: HSA Various Concentrations
Human Serum Albumin Various Concentrations
DGDGs (+)
Identification	Adduct	RT (min)	m/z	CCS (Å2)	Relative Abundance- WT															Fatty Acid Composition- WT (highest intensity to lowest)					Relative Abundance- ΔfakA															Fatty Acid Composition- ΔfakA (highest intensity to lowest)
					Vehicle	Vehicle	Vehicle	eFA	eFA	eFA	eFA + FA-F HSA 20 mg/mL	eFA + FA-F HSA 20 mg/mL	eFA + FA-F HSA 20 mg/mL	eFA + FA-F HSA 30 mg/mL	eFA + FA-F HSA 30 mg/mL	eFA + FA-F HSA 30 mg/mL	eFA + FA-F HSA 40 mg/mL	eFA + FA-F HSA 40 mg/mL	eFA + FA-F HSA 40 mg/mL	Vehicle	eFA	eFA + FA-F HSA 20 mg/mL	eFA + FA-F HSA 30 mg/mL	eFA + FA-F HSA 40 mg/mL	Vehicle	Vehicle	Vehicle	eFA	eFA	eFA	eFA + FA-F HSA 20 mg/mL	eFA + FA-F HSA 20 mg/mL	eFA + FA-F HSA 20 mg/mL	eFA + FA-F HSA 30 mg/mL	eFA + FA-F HSA 30 mg/mL	eFA + FA-F HSA 30 mg/mL	eFA + FA-F HSA 40 mg/mL	eFA + FA-F HSA 40 mg/mL	eFA + FA-F HSA 40 mg/mL	Vehicle	eFA	eFA + FA-F HSA 20 mg/mL	eFA + FA-F HSA 30 mg/mL	eFA + FA-F HSA 40 mg/mL
DGDG(29:0)	[M+NH4]+	1.24913	868.599	296.03	8254.85	7415.62	8019.35	5734.39	5849.54	6050.37	11040.5	9178.62	9206.37	9105.9	8007.86	8957.01	5648.32	7485.98	7086.75						5303.58	5243.3	5273.93	9214.45	9034.89	8673.17	10484.3	13864.2	13324.7	8324.14	9539.84	6767.16	5948.18	3974.21	4621.01
DGDG(30:0)	[M+NH4]+	1.24913	882.616	298.556	23827.8	21889.4	21926.6	21467.4	21933.4	21694	31335.8	31803.6	32314.2	28435.2	27147.7	30639	21158.7	26209.2	25597.3						14075	14134.9	12983.9	38818.3	37300	34823.6	40894	47834.5	57685.3	31366.9	33953.1	26424.8	21963.6	6911.14	9065.68
DGDG(31:0)	[M+NH4]+	1.24913	896.632	302.361	43164.8	40264.4	40750.5	30320.7	32490.6	31691.8	52627	50855.4	51096.8	52205.9	45606.8	50504.4	36934	41691.1	36842.7						33962.3	32543.2	30108.4	64986.1	62719.6	60608.5	71036.2	87679.5	84938.3	57891.3	55879.6	44397.6	37432.4	12244.7	15337.5
DGDG(32:0)	[M+NH4]+	1.18455	910.648	306.141	68825.3	66961.7	66483.1	74847.3	78443.4	75077	72322.2	80552.7	78961	64181.6	67751	67625.6	59662.6	62401	54494						81562.3	78466.6	73655.1	137030	125728	120426	94881.1	106887	123223	82429.2	78114.4	82430.5	59056	14126.3	17218.3
DGDG(32:1)	[M+NH4]+	0.82399	908.631	306.151	2957.61	3245.29	3493.74	11070.3	11432.7	10680.2	14611.6	11452.6	9376.43	6380.01	8426.97	5685.54	3493.15	4215.65	3713.67						5402.83	5200.37	4869	9404.45	8464.11	7648.36	6224.36	7389.31	8731.56	5188.26	4941.76	5257.82	3692.57	1452.47	1829.75
DGDG(32:2)	[M+NH4]+	1.18455	906.618	297.137	1479.88	1536.51	1642.99	6263.03	6285.82	5866.07	7918.11	7081.67	6008.95	3872.18	5568.5	3309.15	1635.2	2121.93	2097.4						1898.92	1844.35	1923.56	2249.09	1998.26	2032.57	1712.47	1921.66	1940.54	1698.98	1605.72	1697.33	1461.83	1152.2	1413.23
DGDG(33:0)	[M+NH4]+	1.18455	924.664	309.898	115429	112370	112281	80839.9	88474	84319.1	114270	110992	113058	105644	96535.7	100317	87285.8	91354.9	77178.6	18:0, 15:0	15:0, 18:0	18:0, 15:0	15:0, 18:0	18:0, 15:0	129086	128153	122230	182304	166389	170071	151870	179840	166140	136414	120701	114921	86944.1	27604.3	34856.1	15:0, 18:0	15:0, 18:0	15:0, 18:0	18:0, 15:0	15:0, 18:0
DGDG(33:1)	[M+NH4]+	0.82399	922.647	308.635	4593.04	5049.66	5446.65	16808.3	17658.7	15993.7	20790.1	15116.5	12023.3	10250.2	11719.1	8261.61	5416.66	5914.94	5002.42		18:1, 15:0	15:0, 18:1	15:0, 18:1		7868.33	7655.49	7230.63	12134.2	10782.2	10322.9	9586.2	12246.3	11315.8	7882.18	7019.72	6695.13	4356.46	1526.53	2050.64
DGDG(33:2)	[M+NH4]+	1.18455	920.633	300.952	1113.58	1128.89	1282.77	9365.38	9414.61	8389.37	9776.37	8811.4	6495.89	5366.65	7122.97	4074.33	1814.08	2247.6	2408.18		15:0, 18:2	15:0, 18:2	15:0, 18:2		1548.88	1517.31	1430.54	1607.96	1604.76	1507.93	1325.38	1587.56	1439.01	1272.28	1220.53	1285.86	1017.98	710.917	830.951
DGDG(34:0)	[M+NH4]+	1.12	938.678	314.893	80154.9	84027.7	80593.7	49795.5	53471.2	49763.5	44207.7	45557.3	44584.4	33952.9	36387.4	35431.7	25266.7	30578.6	23036.3	20:0, 14:0, 19:0, 15:0, 18:0, 16:0	14:0, 20:0, 16:0, 19:0, 18:0, 15:0	20:0, 14:0, 19:0, 15:0, 16:0, 18:0	20:0, 14:0, 19:0, 16:0, 15:0, 18:0	19:0, 15:0, 20:0, 14:0, 16:0, 17:0, 18:0	98221.2	97263.5	93125.9	93378.1	81443.8	83886.7	54901.2	60262.4	63182.3	48873.7	40855.1	46191.4	28672.8	7293.9	8604.36	20:0, 14:0, 19:0, 15:0, 18:0, 16:0	20:0, 14:0, 19:0, 16:0, 18:0, 15:0	20:0, 14:0, 19:0, 15:0, 16:0, 18:0	19:0, 20:0, 15:0, 14:0, 18:0, 16:0, 17:0	19:0, 15:0, 14:0, 20:0, 16:0, 18:0, 17:0
DGDG(34:1)	[M+NH4]+	1.12	936.663	309.839	6955.1	7711.11	7818.98	19008.6	19936.7	18380.6	16335.1	13353.6	12229.8	8328.95	10434.5	7705.5	4695.91	5607.5	4761.51		14:0, 20:1, 18:1, 16:0	14:0, 20:1, 16:0, 18:1	14:0, 20:1, 18:1, 16:0		8711.05	8373.21	8042.94	8583.41	7648.1	7151.89	5885.47	6342.33	7011.84	5236.8	4865.3	5190.43	4010.52	2783.61	2953.26
DGDG(34:2)	[M+NH4]+	1.12	934.646	306.024	8579.43	8670.1	8349.93	18382.6	19019.7	17470.3	16236.4	16880.8	15084.1	10265.6	13220.7	9630.29	6326.63	7415.9	6922.08		14:0, 20:2, 16:0, 18:2	14:0, 20:2, 16:0, 18:2	14:0, 20:2, 16:0, 18:2		6336.07	5943.88	6188.77	6316.97	5847.52	5629.23	5584.99	5399.39	6358	5721.77	5230.2	5576.66	5492.47	5079.87	5254.08
DGDG(35:0)	[M+NH4]+	1.12	952.695	318.596	117835	128521	124503	44701.3	51059.8	46190	60144.9	49573.9	53943.5	52037.8	44613.8	48943.8	50078.3	43748.1	35996.9	20:0, 15:0	20:0, 15:0	20:0, 15:0	20:0, 15:0	20:0, 15:0	153522	148965	147257	104036	91008.8	98302.7	76995.2	86750.8	78847.8	73989.3	68486.4	68113.3	45136	15236.3	17805.8	20:0, 15:0	20:0, 15:0	20:0, 15:0	20:0, 15:0	20:0, 15:0
DGDG(35:1)	[M+NH4]+	1.12	950.678	314.835	5474.38	6513.3	6715.42	20673.1	21919.8	19617.2	14134.8	10247	8359	6742.9	7801.24	5459.05	4085.74	3906.4	3393		15:0, 20:1	15:0, 20:1	15:0, 20:1		9886.44	9411.7	9217.61	6958.78	6220.46	6246.34	5156.15	6054.85	5532.64	4756.64	4418.71	4495.31	3146.57	1622.18	1794.32
DGDG(35:2)	[M+NH4]+	1.12	948.664	309.782	1124.74	1096.33	1130.12	15111.5	15304.5	13755.5	10094	9661.74	6998.51	5024.97	7034.21	3935.99	2082.56	2268.63	2214.4		20:2, 15:0	20:2, 15:0	20:2, 15:0		1567.56	1406.17	1446.41	1447.35	1281.45	1361.78	1247.58	1255.18	1216.3	1185.57	1083.31	1076.55	928.961	671.358	775.814
DGDG(35:4)	[M+NH4]+	1.12	944.633	305.977	1927.05	1884.5	1657.2	23473.3	22969.9	24824	14127.1	17173.9	13141.3	11002.6	13998	7780.36	4112.46	6223.69	7491.93						6765.92	6439.13	7527.89	8451.7	6737.16	7326.62	6080.41	5476.54	6283.5	5633.09	4900.9	5721.64	4401.35	1966.83	1995.66
DGDG(36:0)	[M+NH4]+	1.12	966.708	322.277	14111.8	16372.7	16125	9935.89	10501.5	9462.67	8201.54	7894.98	7489.81	6729.8	6997.65	6600.6	5483.47	5556.77	4407.73	20:0, 16:0, 15:0, 21:0, 14:0, 19:0, 22:0, 17:0, 18:0	20:0, 16:0, 18:0, 15:0, 21:0, 17:0, 19:0	20:0, 16:0, 18:0, 15:0, 21:0, 19:0, 17:0	20:0, 16:0, 18:0, 15:0, 21:0, 19:0, 17:0	20:0, 16:0, 21:0, 15:0, 17:0, 19:0, 18:0	21946.3	21421.2	20878.2	17010.7	14697.6	15618.8	8767.18	9454.76	9806.98	8588.88	7153.38	8064.15	5358.91	1954.99	2571.38	20:0, 16:0, 15:0, 21:0	20:0, 16:0 18:0, 15:0, 21:0, 17:0, 19:0	20:0, 16:0, 15:0, 21:0, 18:0, 19:0, 17:0	20:0, 16:0, 15:0, 21:0, 19:0, 17:0, 18:0	20:0, 16:0, 15:0, 21:0, 17:0, 19:0, 18:0
DGDG(36:2)	[M+NH4]+	1.12	962.678	314.779	1590.84	1850.89	2239.67	10567.3	11292.4	10025	11847	8615.36	7800.45	4438.17	7130.97	5273.5	2184.3	3006.93	2370.76		20:2, 16:0, 14:0, 18:0, 22:2, 18:2	18:1, 18:2, 18:0, 20:2, 16:0	18:0, 18:2, 20:2, 16:0		2602.42	2708.51	2484.68	2649.75	2603.47	2398.27	1890.14	2075.52	2027.17	1914.25	1653.75	1939.96	1464.5	942.744	1140.65
DGDG(37:0)	[M+NH4]+	1.12	980.722	324.697	5736.5	6975.12	6624.59	3335.84	3441.96	3259.43	3712.35	2873.79	2876.48	2905.8	2839.46	2972.29	3248.23	2738.16	2301.01						9462.38	8927.46	8919.72	5846.69	4748.59	5340.12	3712.08	3892.89	4068.46	3913.83	3464.74	3948.82	2790.8	993.91	1208.22
DGDG(37:2)	[M+NH4]+	1.12	976.691	319.735	1210	1341.86	1423.52	5799.8	5945.09	5251.56	3761.47	3021.79	2693.68	2305.94	2807.21	3478.7	2433.73	2242.78	2007.72						2737.46	2639.51	2578.01	2643.15	2396.01	2450.8	2027.93	2334.81	2159.04	2032.46	1895.67	1881.08	1458.96	767.211	1024.27
DGDG(37:4)	[M+NH4]+	1.12	972.663	315.992	496.075	572.126	494.917	4993.96	5147.12	5469.68	2817.93	3329.69	3026.1	2390.88	2853.59	1799.53	1220.51	1404.61	1591.31						2723.21	2264.11	2629.24	1960.29	1448.02	1782.41	1159.67	1062.28	1213.94	1198.49	1088.77	1273.2	950.313	455.783	531.205
DGDG(38:0)	[M+NH4]+	1.12	994.731	325.872	1538.66	1791.38	1755.48	1719.5	1679.13	1535.48	1410.33	1232.22	1289.8	1087.1	1245.5	1422.2	1144.09	1225.72	1056.94						2038.2	2197.54	2145.03	2467.35	2149.89	2381.24	1449.76	1438.8	1523.21	1479.56	1164.24	1272.73	995.762	444.178	617.58
DGDG(38:2)	[M+NH4]+	1.12	990.708	322.167	266.417	310.641	240.343	2367.12	2472.1	2250.23	2611.57	1848.48	1794.97	1019.14	1504.15	1449.72	466.948	744.684	597.769						647.699	657.859	635.073	595.386	494.477	496.351	369.413	367.412	416.09	374.027	323.224	339.954	251.23	156.487	210.858
DGDG(38:4)	[M+NH4]+	1.01771	986.676	317.185	914.037	888.872	885.987	5137.19	5355.73	5241.5	3900.57	3344.96	3040.47	2061.26	2845.71	2013.34	1237.42	1496.32	1501.79						1945.17	1818.9	1966.65	1663.22	1258.73	1490.02	967.391	900.661	1045.55	1032.32	1031.76	1031.86	874.13	711.722	925.869
PGs (-)
Identification	Adduct	RT (min)	m/z	CCS (Å2)	Relative Abundance- WT															Fatty Acid Composition- WT (highest intensity to lowest)					Relative Abundance- ΔfakA															Fatty Acid Composition- ΔfakA (highest intensity to lowest)
					Vehicle	Vehicle	Vehicle	eFA	eFA	eFA	eFA + FA-F HSA 20 mg/mL	eFA + FA-F HSA 20 mg/mL	eFA + FA-F HSA 20 mg/mL	eFA + FA-F HSA 30 mg/mL	eFA + FA-F HSA 30 mg/mL	eFA + FA-F HSA 30 mg/mL	eFA + FA-F HSA 40 mg/mL	eFA + FA-F HSA 40 mg/mL	eFA + FA-F HSA 40 mg/mL	Vehicle	eFA	eFA + FA-F HSA 20 mg/mL	eFA + FA-F HSA 30 mg/mL	eFA + FA-F HSA 40 mg/mL	Vehicle	Vehicle	Vehicle	eFA	eFA	eFA	eFA + FA-F HSA 20 mg/mL	eFA + FA-F HSA 20 mg/mL	eFA + FA-F HSA 20 mg/mL	eFA + FA-F HSA 30 mg/mL	eFA + FA-F HSA 30 mg/mL	eFA + FA-F HSA 30 mg/mL	eFA + FA-F HSA 40 mg/mL	eFA + FA-F HSA 40 mg/mL	eFA + FA-F HSA 40 mg/mL	Vehicle	eFA	eFA + FA-F HSA 20 mg/mL	eFA + FA-F HSA 30 mg/mL	eFA + FA-F HSA 40 mg/mL
PG(28:0)	[M-H]-	2.39463	665.44	250.539	2453.58	2207.09	2378.13	2285.82	2469.03	2933.81	4087.7	2957.72	3385.77	3066.94	3060.77	3844.44	3258.2	2382.18	2565.73						268.115	199.809	314.411	1786.59	1547.44	1969.84	4606.2	6572.15	4513.24	2797.59	4369.55	2453.5	2788.94	1607.81	1474.03
PG(29:0)	[M-H]-	2.29715	679.456	253.549	5737.51	5179.47	5760.17	4826.64	5308.3	6028.81	9847.06	8144.46	8808.51	9701.93	8527.18	12206.9	8650.27	7008.25	7106.45						1789.44	1311.51	2319.47	4510.7	4802.5	5750.63	13903.3	17948.4	12940	8491.29	13284.5	7265.37	7778.7	3100.31	2502.84
PG(30:0)	[M-H]-	2.29715	693.471	258.09	17575.8	16713.1	19491.3	21903.5	24784.3	26186	24450.3	24785.9	24837.4	27608.9	25264.6	35867.3	45608.8	28903.5	32617.4						11611.5	8689.73	14167.8	19977.6	22974.1	26154.6	48581.1	55260.4	51802.7	36238.5	49808.8	38683.6	41304.9	13675.2	9051.07
PG(31:0)	[M-H]-	2.23559	707.487	264.13	38303.6	36476.3	41541.8	38222.9	40608.5	42743.6	46990.7	49482.2	50389	52071.4	47724.9	59247.7	54800.2	43129.9	40491.5						27702.4	19923	37363.6	38330.3	43136.8	49022.2	83043.7	98579.8	84641.3	57725	72330	53055.7	49289.9	16795.5	12904.7
PG(31:1)	[M-H]-	2.23559	705.472	258.005	114.593	148.965	184.913	1271.46	1352.42	1461.1	4062.87	2476.6	2190.37	1664.59	2056.88	1493.42	662.334	627.04	330.67						35.661	23.3413	63.8517	104.598	98.9463	80.8767	156.409	235.175	137.137	101.801	233.812	119.352	49.3205	653.993	63.0626
PG(32:0)	[M-H]-	2.23559	721.503	270.115	65494.2	68468.6	79646.9	66214.7	71611.7	70211.4	52952.2	56005.5	52908.7	55276.1	52079.4	61693.5	92292.4	61295.2	58203.6						78303.5	61131.6	84414.6	65344.7	77702.2	80125.6	92409.3	103003	110389	86965.3	95791	95754	80520.2	31340.1	18952.5
PG(32:1)	[M-H]-	2.23559	719.487	265.572	752.477	862.269	978.031	15627.9	15612.4	15370.2	26578.6	18658	16039.7	8513.61	13539.5	8010.75	2900.25	3412.42	2226.24						556.521	323.72	655.241	487.084	527.919	646.666	769.557	946.047	822.31	616.783	3332.88	996.12	508.357	33575.1	2775.07
PG(32:2)	[M-H]-	2.23559	717.472	262.531	44.7491	86.7309	90.8395	7862.64	7694.06	7682.44	12284.8	11651.1	10552.6	5198.12	10039.2	4615.54	891.894	1640.74	1361.75						24.7481	26.2349	27.3087	10.9437	12.9309	10.8011	20.523	35.0057	13.1913	21.0442	97.1154	73.6368	11.7667	1782.15	30.4362
PG(33:0)	[M-H]-	2.17403	735.519	276.047	111805	113196	118906	92874.1	101966	99591.5	97106.7	99581.5	104635	102917	95970.5	102118	113012	89468.3	81703.3	15:0, 18:0, 13:0, 20:0	15:0, 18:0	15:0, 18:0	15:0, 18:0	15:0, 18:0	95416.8	80705.1	103325	107951	109494	113125	150194	185922	140089	119371	142694	121010	101900	28216.6	25864.8	15:0, 18:0	15:0, 18:0	15:0, 18:0	15:0, 18:0	15:0, 18:0
PG(33:1)	[M-H]-	2.17403	733.502	273.053	1815.77	1933.39	2066.6	28456.6	30294	28654.9	49837.8	45606.6	36703.3	29904.6	35446.6	25856.5	23457.6	14281.5	8073.59		15:0, 18:1	15:0, 18:1	15:0, 18:1	15:0, 18:1	933.753	679.703	1038.19	959.43	924.132	1003.67	1655.68	2179.08	1340.52	1149.09	1972.28	1840.83	872.627	846.136	419.238
PG(33:2)	[M-H]-	2.17403	731.487	268.531	63.5307	110.384	106.692	12390.4	12432.3	12510.7	18383.6	19958.4	17437.8	15903.8	19861.3	13800.9	8996.6	6787.44	5876.16		15:0, 18:2	15:0, 18:2	15:0, 18:2	15:0, 18:2	38.7132	41.953	40.774	14.7084	12.2003	21.5509	14.8564	26.4935	10.7091	14.8208	74.2751	286.029	10.9196	330.658	6.37242
PG(34:0)	[M-H]-	2.1125	749.533	278.947	72937.3	78624	82868	34795.7	38524.1	36868.3	29098	26617.1	26895.8	28369.1	26160.2	29907.2	41344.5	31128.7	26053.2	14:0, 15:0, 20:0, 19:0, 16:0, 18:0, 17:0	14:0, 15:0, 20:0, 19:0, 16:0, 18:0, 17:0	15:0, 14:0, 20:0, 19:0, 16:0, 18:0	15:0, 14:0, 19:0, 20:0, 16:0, 18:0	15:0, 19:0, 14:0, 17:0, 20:0	72407.1	62759.5	75463.5	43854	45730.4	44219.1	44919.2	50572.4	49020.8	48373.2	45985.6	51925.6	38751.7	8110.51	6204.25	15:0, 14:0, 20:0, 19:0, 16:0, 17:0, 18:0	14:0, 15:0, 20:0, 19:0, 16:0, 18:0	15:0, 14:0, 19:0, 20:0, 16:0, 18:0, 17:0	15:0, 19:0, 14:0, 20:0, 16:0, 17:0, 18:0	15:0, 19:0, 14:0, 20:0, 16:0, 17:0, 18:0
PG(34:1)	[M-H]-	2.1125	747.518	277.465	747.953	926.421	940.806	15739.9	16107.8	14893.1	16145.3	12660.7	11088.2	5569.76	8624.9	4629.44	1306.99	2422.99	1237.45		14:0, 20:1, 16:0, 18:1	14:0, 16:0, 20:1, 18:1	14:0, 16:0, 20:1, 18:1	16:0, 14:0, 18:1, 20:1	352.964	224.983	382.034	177.533	180.655	229.958	281.475	358.093	256.863	243.387	1506.95	437.57	166.019	10541.7	1341.71
PG(34:2)	[M-H]-	2.17403	745.503	274.477	25.7236	58.2584	102.572	9857.4	10088.5	9697.61	9263.09	9906.02	8314.92	3655.18	7934.18	3258.58	514.284	1306.25	1094.13		14:0, 20:2, 16:0, 18:2	14:0, 20:2, 16:0, 18:2	14:0, 20:2, 16:0, 18:2	14:0, 16:0, 20:2, 18:2	18.8316	24.656	25.463	5.13721	4.01054	1e-08	5.04351	6.6722	4.88325	12.1891	1591.26	134.666	2.25157	22379.5	751.197
PG(34:4)	[M-H]-	1.97872	741.472	266.946	3.32236	2.35936	6.38075	22295.8	19941.4	23009.8	10185.2	14245.2	13060.2	6641.23	13051.3	6267.71	1239.29	2420.51	2361.74		14:0, 20:4	14:0, 20:4	14:0, 20:4	14:0, 20:4	2.53778	1.25334	3.68576	28.769	33.8968	41.1729	44.0434	84.6417	23.12	10.0344	73.9296	322.836	13.7809	23.5414	3.21778
PG(35:0)	[M-H]-	1.97872	763.55	281.836	136445	143830	147464	47962.4	56278.5	50727	52699.2	46200.6	53132.2	55898.2	49135	54419.9	65600.3	46298.5	42038.7	15:0, 20:0	15:0, 20:0	15:0, 20:0	15:0, 20:0	15:0, 20:0	116053	104064	120826	68689.2	68819.7	66289.8	76420.6	90321.7	69883.2	72966.1	83372.9	76130.7	59879	13391.2	11260.8	15:0, 20:0	15:0, 20:0	15:0, 20:0	15:0, 20:0	15:0, 20:0
PG(35:1)	[M-H]-	1.97872	761.533	280.36	2036.43	2382.38	2367.83	21727.3	23368.8	20847.7	23242.3	22897.8	19506.8	14540.3	16335.5	11728.4	9406.3	5632.9	3240.6		15:0, 20:1	15:0, 20:1	15:0, 20:1	15:0, 20:1	1004	716.531	1099.8	470.768	441.219	442.217	949.129	1178.79	747.433	761.45	1180.96	1226.14	596.079	197.445	188.975
PG(35:2)	[M-H]-	2.1125	759.518	280.373	1.72814	0.464252	3.11944	12289.1	12809.8	11815.8	11692.6	14471.6	11783.4	9020.68	11817.4	7145.61	5490.46	3889.23	2933.4		15:0, 20:2	15:0, 20:2	15:0, 20:2	15:0, 20:2	1e-08	1e-08	1e-08	1e-08	1e-08	1e-08	1e-08	1e-08	1e-08	1e-08	3.86283	336.874	1e-08	437.74	1.3183
PG(35:4)	[M-H]-	1.89425	755.487	271.399	0.0542752	0.21657	1.8627	29634.8	29628.5	33177.4	20461.9	26684.5	24233.1	24503.4	28028.8	21481.4	19142.8	12129.2	11666		15:0, 20:4	15:0, 20:4	15:0, 20:4	15:0, 20:4	0.117193	0.31735	1.23962	44.0816	82.7377	88.0265	12.9618	25.0432	43.3622	11.3058	72.8636	1167.79	16.6564	1e-08	44.2711
PG(36:0)	[M-H]-	1.97872	777.564	286.193	9406.6	10823.5	10984.8	2887.94	3198.59	2897.27	2707.05	2159.59	2587.56	3323.88	3414.72	4056.28	5718.19	3446.16	2840.68	16:0, 15:0, 20:0, 21:0, 17:0, 14:0, 18:0, 22:0, 19:0	16:0, 15:0, 20:0, 21:0	16:0, 15:0, 20:0, 21:0	15:0, 16:0, 21:0, 17:0, 20:0, 18:0, 19:0	15:0, 17:0, 21:0, 19:0	7381.95	6856.6	7902.02	3117.86	3235.39	3018.09	3670.66	3313.75	4007.86	7402.49	3794.51	6191.29	4118.83	379.318	367.143	15:0, 16:0, 21:0, 17:0, 20:0, 14:0, 22:0, 19:0	16:0, 15:0, 20:0, 21:0	15:0, 16:0, 21:0, 17:0, 20:0, 19:0	15:0, 21:0, 17:0, 16:0 20:0, 19:0	15:0, 21:0, 17:0, 16:0, 19:0, 20:0
PG(36:1)	[M-H]-	1.89425	775.548	281.758	57.2744	65.6704	89.2014	4582.92	4326.21	3779.86	4273.42	3216.69	3207.46	1582.44	2315.91	1333.25	326.37	760.019	298.76		16:0, 20:1, 18:1, 18:0	16:0, 18:1, 20:1, 18:0	16:0, 18:1, 20:1, 18:0	18:1, 16:0, 18:0, 20:1	7.118	4.7998	6.26852	3.94864	4.71467	4.14377	3.75984	5.65701	7.04969	10.9648	24.3416	35.041	7.13202	290.543	6.0513
PG(36:2)	[M-H]-	1.89425	773.534	280.283	3.56964	10.4059	6.79982	5132.93	4925.88	4415.51	6055.51	4138.36	3712.79	1878.39	3241.1	1559.98	266.612	687.465	448.919		18:2, 18:1, 16:0, 20:2, 18:0, 14:0, 22:2	18:1, 18:2, 16:0, 20:2, 18:0	18:2, 16:0, 18:1, 20:2, 18:0	18:2, 18:1, 16:0, 18:0, 20:2	2.68635	1e-08	2.23523	1.19522	1e-08	1.83008	1e-08	3.83178	1e-08	3.5107	186.997	79.2971	1.00286	1923.57	30.6038
PG(36:3)	[M-H]-	1.89425	771.515	277.309	5.54933	4.41097	13.047	2083.44	1931.33	1921.26	3045.16	1512.99	1123.62	460.126	943.558	360.648	32.5511	78.2531	36.9027						7.71403	9.93731	10.4421	21.4076	20.8327	22.3533	14.0006	13.2806	21.9349	11.4345	25.9046	20.6213	3.57529	26.5169	116.552
PG(36:4)	[M-H]-	1.89425	769.503	275.823	59.3044	59.2747	64.011	7585.01	7240.71	7885.78	3491.48	4654.47	4237.42	2050.62	4075.88	2001.34	453.878	790.609	671.712		16:0, 14:0, 20:4, 22:4, 18:2	16:0, 18:2, 14:0, 20:4, 22:4	16:0, 14:0, 20:4, 18:2, 22:4	16:0, 20:4, 14:0, 18:2, 22:4	59.0539	31.0954	49.5274	23.097	23.3676	17.6644	24.2058	30.8948	4.90785	8.50466	32.736	135.251	13.5194	1.92331	55.4559
PG(37:0)	[M-H]-	1.89425	791.581	287.582	4260.98	5107.1	5241.28	674.48	830.105	713.208	973.771	641.547	1022.16	1283.96	1206.41	1463.85	1687.88	987.925	907.337						3562.31	3236.72	3671.03	952.265	941.048	865.725	1098.68	1175.22	1131.77	1737.1	1564.88	1572.99	1285.46	104.729	77.7554
PG(37:1)	[M-H]-	1.97872	787.55	286.13	1e-08	1e-08	1e-08	1759.61	1919.75	1674.76	1897.28	1749.49	1983.4	1795.76	2173.8	1585.23	1087.18	634.852	465.785						0.841525	1e-08	0.57695	1e-08	1e-08	1e-08	1e-08	1e-08	0.531589	1e-08	1e-08	25.6242	1e-08	0.80821	0.571852
PG(37:4)	[M-H]-	1.89425	783.518	280.22	1e-08	1e-08	2.17065	3359.13	3569.2	3715.26	1807.46	2659.02	2660.29	2522.91	2869.96	2200.8	1703.72	996.124	791.349						1e-08	1e-08	1e-08	1e-08	1e-08	1e-08	1e-08	3.24651	1e-08	1e-08	2.78374	102.068	1e-08	1e-08	10.711
PG(38:2)	[M-H]-	1.89425	801.565	287.52	10.6558	10.2643	22.4673	2813.92	2686.75	2318.35	2940.99	1860.91	1922.15	956.499	1364.6	923.461	211.377	410.809	218.224						1.47758	1.68132	1.12554	2.72733	1.78083	1.49673	2.25618	1.48632	2.68616	2.02584	0.719033	30.2396	1.4748	7.45891	1.32572
PG(38:3)	[M-H]-	1.89425	799.548	284.578	1e-08	1e-08	4.0246	1044.37	1155.61	1002.96	1196.4	731.296	548.362	171.665	386.998	144.429	7.6179	15.6338	3.86941						1e-08	1.42638	1e-08	1e-08	1e-08	1e-08	1e-08	1e-08	1e-08	1e-08	1e-08	1e-08	1e-08	1e-08	1.42289
PG(38:4)	[M-H]-	1.89425	797.534	283.108	0.00448179	1e-08	1e-08	1290.4	1442.91	1426.85	813.85	856.707	692.214	287.973	632.667	297.352	45.2592	78.0634	58.5947						1e-08	1e-08	1e-08	1e-08	1e-08	1e-08	1e-08	1e-08	1e-08	1e-08	1e-08	6.76569	1e-08	1e-08	28.9087
LysylPGs (+)
Identification	Adduct	RT (min)	m/z	CCS (Å2)	Relative Abundance- WT															Relative Abundance- ΔfakA
					Vehicle	Vehicle	Vehicle	eFA	eFA	eFA	eFA + FA-F HSA 20 mg/mL	eFA + FA-F HSA 20 mg/mL	eFA + FA-F HSA 20 mg/mL	eFA + FA-F HSA 30 mg/mL	eFA + FA-F HSA 30 mg/mL	eFA + FA-F HSA 30 mg/mL	eFA + FA-F HSA 40 mg/mL	eFA + FA-F HSA 40 mg/mL	eFA + FA-F HSA 40 mg/mL	Vehicle	Vehicle	Vehicle	eFA	eFA	eFA	eFA + FA-F HSA 20 mg/mL	eFA + FA-F HSA 20 mg/mL	eFA + FA-F HSA 20 mg/mL	eFA + FA-F HSA 30 mg/mL	eFA + FA-F HSA 30 mg/mL	eFA + FA-F HSA 30 mg/mL	eFA + FA-F HSA 40 mg/mL	eFA + FA-F HSA 40 mg/mL	eFA + FA-F HSA 40 mg/mL
LysylPG(30:0)	[M+H]+	7.88872	823.581	287.083	8362.45	8950.58	7138.32	4098.58	4521.38	4370.41	5799.97	6999.41	6665.65	5230.57	4754.25	1554.48	1208.97	1057.47	879.656	657.094	609.021	656.417	607.247	617.139	579.956	569.889	600.405	640.301	678.807	653.937	624.649	666.589	655.095	668.262
LysylPG(31:0)	[M+H]+	7.535	837.597	289.647	13107.3	14433.2	11398	4783.39	5081.63	4948.9	7951.26	9814.09	9334.03	1848.83	1156.95	1001.56	920.721	732.539	601.545	427.266	366.683	381.425	325.731	321.391	304.209	321.97	333.45	347.548	353.798	323.665	361.936	366.505	366.872	334.711
LysylPG(32:0)	[M+H]+	7.535	851.614	293.51	17051.9	21256.8	16826.4	8907.92	9295.78	8692.83	9716.57	12770.3	11103.3	1886.56	895.983	882.163	780.464	656.595	572.958	406.728	421.425	457.233	442.78	445.504	386.71	423.421	434.964	453.972	452.425	429.34	475.225	435.416	454.904	434.008
LysylPG(32:1)	[M+H]+	7.535	849.597	289.581	168.764	174.494	142.929	2806.13	2851.43	2644.09	7242.4	4845.72	3743.68	548.882	566.905	471.926	391.245	333.125	276.105	228.623	201.201	192.254	195.999	155.404	156.59	169.752	150.677	150.666	182.769	190.915	171.768	167.682	169.668	183.922
LysylPG(32:2)	[M+H]+	7.535	847.583	286.95	40.7678	44.1147	44.9842	1904.44	2027.87	1852.46	4116.55	3954.07	3013.99	427.389	283.346	335.113	297.107	258.745	199.908	132.208	125.391	137.272	119.304	133.36	132.327	147.307	146.616	144.957	165.25	143.08	147.513	141.374	154.872	156.157
LysylPG(33:0)	[M+H]+	7.535	865.628	297.347	28948.2	36862.9	26936	9404.98	9864.29	9381.74	14631.1	17412.5	16862.7	10005.7	4633.85	1073.57	931.152	817.163	655.581	531.996	531.07	558.253	550.733	563.118	536.348	585.035	589.93	625.181	626.804	656.184	730.234	648.377	619.891	580.134
LysylPG(33:1)	[M+H]+	7.535	863.613	293.445	319.042	347.186	253.914	3772.83	4052.24	3789.45	10655.3	8382.7	5956.32	1214.19	635.608	601.065	491.941	400.425	362.252	277.645	239.04	227.174	230.289	215.777	222.005	234.397	195.388	182.486	233.448	234.969	217.408	198.453	203.456	230.315
LysylPG(33:2)	[M+H]+	7.535	861.598	288.197	78.0203	86.7667	51.5709	2405.94	2524.35	2324.56	4887.24	4962.34	3508.81	377.999	233.149	292.505	319.983	255.4	195.27	147.391	141.961	163.509	132.866	139.514	129.813	136.396	145.643	142.564	151.821	147.168	140.227	143.165	127.294	174.642
LysylPG(34:0)	[M+H]+	7.535	879.644	301.159	13005.8	18657.1	12869.9	3153.28	2969.76	2882.21	3266.61	3903.29	3514.54	1966.35	1092.96	907.772	803.235	696.125	586.073	397.372	381.899	348.396	296.486	275.938	318.075	314.618	270.638	303.374	304.234	315.099	322.268	303.627	312.308	293.766
LysylPG(34:1)	[M+H]+	7.535	877.629	297.284	189.107	280.309	220.406	1835.12	1930.47	1552.22	2608.53	2120.17	1849.16	245.154	342.619	320.379	268.375	251.075	211.102	201.708	179.122	177.181	144.712	171.295	153.248	162.594	173.531	180.835	180.226	186.34	192.907	191.947	204.526	183.725
LysylPG(34:2)	[M+H]+	7.535	875.613	293.382	56.8996	83.5922	47.861	1639.1	1703.74	1372.98	2131.79	2477.58	2056.36	121.012	103.009	150.377	147.718	121.686	75.5411	79.9695	56.4061	74.6872	53.4988	55.6735	91.6976	56.681	62.5553	52.0464	56.9296	82.0765	64.3794	65.6729	54.5824	77.0495
LysylPG(34:4)	[M+H]+	7.18128	871.582	289.464	392.492	420.848	317.402	5311.34	5431.71	5640.87	4370.41	5951.78	4593.83	484.751	384.083	396.697	339.596	269.379	262.471	156.309	184.288	185.165	185.994	208.744	160.869	171.825	163.242	179.332	170.168	203.743	198.604	200.402	222.459	174.468
LysylPG(35:0)	[M+H]+	7.535	893.66	303.663	21212.9	31849.7	21928.6	3700.06	3403.79	2923.64	4379.44	4634.66	4573.6	1175.44	596.095	702.623	729.938	631.463	452.411	309.5	304.655	391.647	281.846	287.729	295.079	295.462	292.674	269.794	370.321	352.883	322.766	327.522	290.992	290.437
LysylPG(35:1)	[M+H]+	7.535	891.644	301.097	255.935	399.713	314.248	2001.63	2232.37	1732.8	2747.39	2359.36	1981.36	521.905	320.252	336.648	299.177	266.209	198.712	153.941	160.904	157.262	139.588	125.658	143.453	143.323	115.477	137.014	162.735	156.793	157.924	160.502	171.635	189.402
LysylPG(35:2)	[M+H]+	7.535	889.628	297.222	97.9608	122.506	78.3714	1833.04	1848.54	1566.37	2258.75	2515.57	1999.64	217.783	177.358	238.389	229.162	161.165	133.017	83.6434	105.65	95.1809	90.4023	85.6598	54.7425	98.0797	115.028	75.1469	121.146	108.547	92.7194	78.2753	114.991	111.564
LysylPG(35:4)	[M+H]+	7.18128	885.597	293.331	427.39	547.73	341.565	4682.63	4981.82	5061.46	5577.65	7086.67	4872.79	1439.35	1044.44	923.083	770.821	628.831	525.025	390.106	378.761	373.111	314.135	308.745	317.837	302.75	282.48	303.434	314.861	311.348	303.739	336.241	305.762	320.629
LysylPG(36:2)	[M+H]+	7.18128	903.642	301.036	43.6012	70.0843	38.7214	442.389	462.937	385.74	1100.48	658.369	568.055	135.493	106.64	133.111	137.908	142.355	135.319	95.1814	86.6536	65.7894	70.8839	77.6981	80.7049	74.2084	84.1775	95.5965	101.056	77.2786	101.208	89.6662	79.5264	92.7013

## Sheet: AFN-1252
AFN-1252
DGDGs (+)
Identification	Adduct	RT (min)	m/z	CCS (Å2)	Normalized Abundance- WT															Fatty Acid Composition- WT (highest intensity to lowest)
					WT	WT	WT	Vehicle	Vehicle	Vehicle	eFA	eFA	eFA	AFN-1252	AFN-1252	AFN-1252	eFA + AFN-1252	eFA + AFN-1252	eFA + AFN-1252	WT	Vehicle	eFA	AFN-1252	eFA + AFN-1252
DGDG(30:0)	[M+NH4]+	1.14	882.615	299.133	278733	271753	258309	53361.5	37144.6	27833.3	21523.9	17387	17726.1	2848.5	4559.63	4190.65	4890.4	3959.56	2847.3
DGDG(31:0)	[M+NH4]+	1.11749	896.631	301.676	539201	571012	500584	102138	72093.2	54341.1	41807.6	33673.5	34415.6	1092.9	1829.94	1581.93	3958.57	3392.34	2160.21
DGDG(32:0)	[M+NH4]+	1.11749	910.647	306.803	1.07715e+06	1.14645e+06	972464	205100	143519	106124	147626	96494.4	122725	7818.56	13868.9	12449.9	5558.61	4990.34	4218.38
DGDG(32:1)	[M+NH4]+	1.11749	908.631	302.919	62941.4	61191.1	57410.8	11911.3	8791.15	6550.19	10681.7	7426.29	9237.41	14313.3	25455.2	22952.7	3571.13	4144.02	4208.1
DGDG(32:2)	[M+NH4]+	1.11749	906.618	299.011	20140.6	17086.9	15722.8	3421.76	2345.36	1682.15	3695.18	3423.48	3079.78	3896.16	6867.73	6289.63	3257.15	3295.14	2289.32
DGDG(33:0)	[M+NH4]+	1.11749	924.663	310.602	1.72809e+06	1.70625e+06	1.41267e+06	301296	222767	150497	107188	80393.5	89266.1	2229.06	3420.15	3483.86	4170.21	3425.24	2160.94	15:0, 18:0	18:0, 15:0	15:0, 18:0
DGDG(33:1)	[M+NH4]+	1.11749	922.647	306.743	107537	102237	93885.7	19038.2	15222.2	10403.4	25426.9	18156.8	21851	6309.78	10263.7	10633.9	3665.66	4997.7	3003.51			18:1, 15:0	14:0, 19:1	19:1, 14:0
DGDG(33:2)	[M+NH4]+	1.14	920.635	300.251	16475.4	14851.3	13628.2	2769.83	2029.1	1448.21	13051.2	9395.22	10518.9	2261.72	4077.26	3785.28	1717.36	3607.04	1498.12			15:0, 18:2	19:1, 14:1
DGDG(34:0)	[M+NH4]+	1.11749	938.677	315.655	1.14248e+06	953240	813197	182777	133164	86837.4	100487	62024.4	85712.3	14592.1	26982.7	22936.6	5342.97	5261.63	5035.29	19:0, 20:0, 14:0, 15:0, 18:0, 16:0, 17:0	20:0, 14:0, 19:0, 15:0, 16:0, 18:0, 17:0	19:0, 15:0, 20:0, 14:0, 17:0, 16:0, 18:0	16:0, 18:0	16:0, 18:0
DGDG(34:1)	[M+NH4]+	1.095	936.662	307.968	65874.2	54207.5	52830.2	11064.8	8622.91	5775.27	13439.6	8754.16	11929.2	52091	96188.7	81367.6	7947.45	9157.69	11362.5			14:0, 20:1	18:1, 16:0	18:1, 16:0
DGDG(34:2)	[M+NH4]+	1.095	934.648	305.391	17716.3	14313.2	13448.1	2642.86	2206.47	1461.44	7050.91	5415.55	6327.86	18862.7	36661.3	30447.6	5354.34	7019.51	6209.57			14:0, 20:2	18:1, 16:1	18:1, 16:1, 16:0, 18:2
DGDG(34:3)	[M+NH4]+	1.095	932.635	302.803	13497	12100.8	10839	2557.46	2321.66	2139.93	4564.03	4733.04	4530.74	1802.64	3158.49	2797.94	2082.65	1963.73	1617.08
DGDG(35:0)	[M+NH4]+	1.095	952.694	319.401	1.59157e+06	1.39604e+06	1.18988e+06	267773	182417	123583	91196.1	60048.9	79678.6	7083.65	11651.9	12400	4232.63	3066.02	2508.42	20:0, 15:0	20:0, 15:0	20:0, 15:0	16:0, 19:0
DGDG(35:1)	[M+NH4]+	1.095	950.678	315.597	89384.6	77899.2	76041.7	14961.8	12186.8	7564.54	52087	27781	46895.7	30812.4	50009.1	53472.1	6312.36	3072.3	4892.4			15:0, 20:1	19:1, 16:0	19:1, 16:0
DGDG(35:2)	[M+NH4]+	1.095	948.663	313.052	15114.4	14026.6	14290.6	2727.97	2176.06	1398.8	38207.6	20962.4	34136.7	17033.5	28191.8	29055.7	3543.08	2647.41	3296.91			20:2, 15:0	19:1, 16:1	19:1, 16:1
DGDG(35:4)	[M+NH4]+	1.11749	944.633	305.344	33522.6	30599.4	26382.5	6253.42	7208.53	6951.69	64228.5	43480.4	61616.6	2536.14	4250.55	4008.9	3641.77	3013.28	2086.62
DGDG(36:0)	[M+NH4]+	1.095	966.707	323.125	214057	181775	154439	35607.4	25129.4	17588.3	20744.1	13754	18496.8	3161.52	6268.95	5692.32	4345.21	3664.96	2512.26	20:0, 16:0, 15:0, 21:0	20:0, 16:0, 15:0, 21:0	20:0, 16:0, 15:0, 21:0, 19:0, 17:0
DGDG(36:2)	[M+NH4]+	1.095	962.679	315.541	28024.6	24916.1	22428.5	4120.64	3315.73	2262.55	11122.8	7104.96	10127.7	32486.1	63813.5	51301	5647.93	5743.59	7069.54			14:0, 20:2	18:1	18:1
DGDG(36:4)	[M+NH4]+	1.095	958.648	307.865	24290	18423.8	17019.5	4164.92	4697.46	4444.75	14912.5	12319.7	14887.7	3247.91	4473.11	3753.96	4867.21	5678.42	4360.27
DGDG(37:0)	[M+NH4]+	1.095	980.723	325.574	79617.6	69966.7	59063.6	13811.1	8935.69	6674.31	7826.44	5171.02	6859.61	1024.07	1733.53	1928.38	1944.04	1549.38	1206.73
DGDG(37:2)	[M+NH4]+	1.095	976.694	320.555	13159.1	11080.6	12012.4	1923.51	1842.64	1164.97	26178.8	12245.6	23241.3	13483.5	23498.2	23993.8	2409.14	2017.99	2182.61
DGDG(37:4)	[M+NH4]+	1.11749	972.663	315.495	11386.6	8019.06	8196.64	2153.56	3109.01	3201.77	36169.3	21648	38253.5	1501.88	1850.87	1633.97	2741.71	1431.48	1138.28
DGDG(38:2)	[M+NH4]+	1.095	990.707	321.754	3929.86	2277.55	3282.43	673.968	424.499	328.942	2967.32	1799.92	2598.98	1130.11	2191.04	1808.33	1009.22	892.686	637.681
DGDG(38:4)	[M+NH4]+	1.11749	986.672	320.509	7851.64	8508.91	5918.96	1662.89	946.699	1100.78	4687.34	3737.49	4952.67	667.089	944.038	823.832	2249.57	1895.68	1113
PGs (-)
Identification	Adduct	RT (min)	m/z	CCS (Å2)	Normalized Abundance- WT															Fatty Acid Composition- WT (highest intensity to lowest)
					WT	WT	WT	Vehicle	Vehicle	Vehicle	eFA	eFA	eFA	AFN-1252	AFN-1252	AFN-1252	eFA + AFN-1252	eFA + AFN-1252	eFA + AFN-1252	WT	Vehicle	eFA	AFN-1252	eFA + AFN-1252
PG(30:0)	[M-H]-	2.43334	693.473	259.442	218224	215603	196321	266040	221982	221456	117734	144700	138982	36575.1	47292.6	47318.3	26946	18936.2	14279.9
PG(30:1)	[M-H]-	2.43334	691.456	256.346	8046.45	8063.95	6763.39	9403.96	9311.05	7872.51	4601.06	7355.72	6426.61	27300.2	33836.9	31780	14676.9	10455.4	7908.03
PG(30:2)	[M-H]-	2.33888	689.441	254.798	1563.48	1521.45	1099.18	1760.05	1755.82	1716.22	1004.31	1684.12	1628.73	4278.03	4899.35	4951.41	5530.64	3547.61	2494.74
PG(31:0)	[M-H]-	2.43334	707.489	263.971	357516	328408	313842	427400	371091	361587	236230	276688	265951	9372.14	14109.9	12448.8	32392.8	24643	14234.9
PG(31:1)	[M-H]-	2.43334	705.471	259.357	10896.7	12639.6	11328.6	13509	13107.3	12580.9	16324.7	18364	21175	11083.3	13936.2	12773	7854.72	9583.07	4387.99
PG(32:0)	[M-H]-	2.16	721.505	265.407	705327	619372	571627	827873	709370	703030	523637	570459	581401	55801.6	70727.5	69159.5	83988.2	44320.5	33131.1
PG(32:1)	[M-H]-	2.27924	719.488	262.35	27701.2	26557.5	26239.3	28712.7	32747.7	25749.1	62205.3	69078.8	55871.5	84347.5	103413	105661	92871.3	53363.3	52575.7
PG(32:2)	[M-H]-	2.33888	717.473	260.821	5156.16	5734.18	4743.11	6028.79	6478.17	5082.11	20246	27007.7	21799.3	24957.5	30127	31134.3	21337.8	21020.3	18045.7
PG(32:4)	[M-H]-	2.33888	713.439	268.516	1969.96	2151.94	1475.99	2617.73	2431.17	2032.41	1174.62	2172.04	1864.67	5017.91	8104.77	6430.86	7914.6	5828.4	3899.01
PG(33:0)	[M-H]-	2.16	735.522	269.883	896097	745019	726422	1.01622e+06	892871	834133	568658	590498	588283	28704.4	41311.2	40286.1	56807.2	38415.4	23670.1	15:0, 18:0	15:0, 18:0	15:0, 18:0	14:0, 16:0, 19:0, 17:0	14:0, 15:0, 18:0, 19:0
PG(33:1)	[M-H]-	2.27924	733.504	266.854	57689.8	55840.8	56149.9	68365	77122.8	59104.2	275504	280752	244816	115094	162465	176619	29586.4	60201.1	41750.3			15:0, 18:1	14:0, 19:1, 16:0, 17:1	14:0, 19:1, 15:0, 18:1
PG(33:2)	[M-H]-	2.16	731.488	263.806	13083.5	13338.6	10957.5	13524.3	13671.9	11820.4	146252	155420	137887	37852.5	50702.6	59806.9	12874.6	26024.4	20326.6			15:0, 18:2	14:1, 19:1, 16:1, 17:1	14:0, 19:1
PG(33:4)	[M-H]-	2.27924	727.455	275.972	1858.17	1780.18	1331.94	2096.81	1789.97	1671.59	1876.82	2321.71	2666.15	3424.17	4561.8	4208.54	3135.19	2439.68	1305.8
PG(34:0)	[M-H]-	2.16	749.536	275.821	669285	516285	513208	731146	626403	602111	466348	428805	487433	44425.7	63987	63596.7	54244.4	47508.9	32914.2	15:0, 14:0, 19:0, 20:0 16:0, 17:0 18:0	15:0, 14:0, 19:0, 20:0, 16:0, 17:0, 18:0	15:0, 19:0, 14:0, 20:0, 16:0, 17:0, 18:0	16:0, 18:0	16:0, 18:0
PG(34:1)	[M-H]-	2.21964	747.519	269.803	22888.8	22335.5	24906.2	24323.9	32570.9	21217	84702.3	75963.3	76977.5	148545	205538	213114	137302	114027	125162			14:0, 20:1, 16:0, 18:1	16:0, 18:1	16:0, 18:1
PG(34:2)	[M-H]-	2.27924	745.504	268.298	12115.4	12899.8	17343.1	13269.6	18537.1	11481.9	46051.8	45371.5	46734.1	60508.4	83059.5	93959.6	80466.1	66037.5	69846.2			14:0, 20:2, 16:0, 18:2	16:1, 18:1, 16:0, 18:2	16:1, 16:0, 18:1, 18:2
PG(34:4)	[M-H]-	2.16	741.472	265.273	8178.62	7684.06	7048.71	9453.58	9524.75	7881.46	59903.2	69288	65479.7	8917.63	13944.3	13776.6	30219.2	26959.2	20144.3			14:0, 20:4		14:0, 20:4
PG(35:0)	[M-H]-	2.16	763.553	280.207	965794	740301	734415	1.0481e+06	849042	820541	517972	472600	525598	74289.7	107970	116200	46740.9	33575.7	28375.5	15:0, 20:0	15:0, 20:0	15:0, 20:0	16:0, 19:0	16:0, 19:0
PG(35:1)	[M-H]-	2.16	761.535	275.743	56881.3	53734.1	61731.3	60572.9	77416.8	54397.4	346271	292416	337019	318645	467293	498556	31421.7	33765.5	70159.5			15:0, 20:1	16:0, 19:1	16:0, 19:1
PG(35:2)	[M-H]-	2.16	759.519	272.75	11054.2	12278.5	13296.7	12676.6	18166.4	10599.5	239699	201168	239332	191262	276318	314934	26930.3	25167.3	41584.7			15:0, 20:2	16:1, 19:1	16:1, 19:1
PG(35:4)	[M-H]-	2.16	755.489	269.752	6609.5	6158.16	4821.51	7857.87	7332.47	6045.68	421285	405953	451446	14954.6	22730.4	24140.1	19647.1	14418.6	10175.6
PG(36:0)	[M-H]-	2.16	777.563	284.557	101564	82237.4	79970.9	110644	91573.2	88505.4	86182.7	66315.4	84020.3	13430	22883.7	21719.5	24122.9	16239.3	10214	15:0, 16:0, 21:0, 20:0, 17:0, 14:0, 19:0, 22:0	15:0, 16:0, 21:0, 20:0, 17:0, 14:0, 22:0, 19:0	15:0, 16:0, 21:0, 17:0, 20:0, 19:0, 14:0, 22:0	18:0	18:0
PG(36:2)	[M-H]-	2.21964	773.534	277.163	11547.9	11620.4	12728.1	12792.2	15676.2	11108.1	64987.9	48682.6	50506.4	129511	198753	191022	91711.9	83949.9	103076			18:1, 16:0, 14:0, 20:2, 18:2, 22:2, 18:0	18:1, 16:1	18:1
PG(36:4)	[M-H]-	2.16	769.502	272.687	9612.12	7113.19	7045.36	10118.4	8737.5	8019.09	41867.1	38195.7	46544.8	2534.92	3840.04	3509.42	28796	35875.9	25626.4			16:0, 14:0, 20:4, 22:4, 18:2		18:2, 16:0, 20:4
PG(37:0)	[M-H]-	3.25349	791.572	277.053	526.548	563.722	478.773	542.815	502.182	524.925	523.048	423.672	683.544	184.519	469.294	312.481	644.274	715.539	309.33
PG(37:1)	[M-H]-	2.21964	787.551	281.54	21351.8	24590.5	22956.3	23771.1	28631.9	19639.2	160809	101922	155564	239819	368939	410057	34956.4	26917.4	36448.8
PG(37:4)	[M-H]-	2.02231	783.519	280.081	4733.83	4865.49	3547.9	5842.47	5677.92	4579.04	148305	103692	167548	4958.09	7878.63	6697.57	18288	12665.5	8452.17
PG(38:0)	[M-H]-	1.8485	805.588	285.856	3250.09	2560.71	2509.81	3841.83	3187.01	2747.51	3460.63	3092.52	3193.94	992.124	1403.21	1377.71	5205.25	3157.7	2056.34
PG(38:2)	[M-H]-	2.02231	801.564	284.409	3325.25	2668.29	2641.33	4099.47	4261.77	2871.67	32329.8	20063	17426.3	9649.46	14881.5	17014.4	10654.5	8389.62	4932.79
PG(38:4)	[M-H]-	1.93542	797.533	279.996	3227.82	3210.67	2278.05	4236.94	3682.63	3474.04	12911.7	11463.8	15786.3	2338.44	4103.55	2969.62	14146.6	10340.1	6906.76
LysylPGs (+)
Identification	Adduct	RT (min)	m/z	CCS (Å2)	Normalized Abundance- WT
					WT	WT	WT	Vehicle	Vehicle	Vehicle	eFA	eFA	eFA	AFN-1252	AFN-1252	AFN-1252	eFA + AFN-1252	eFA + AFN-1252	eFA + AFN-1252
LysylPG(30:0)	[M+H]+	7.7	823.581	287.534	1751.3	5668.82	10224.2	15626.2	6983.63	4954.36	4658.65	2097.22	3377.88	176.297	314.091	236.473	312.38	181.967	135.85
LysylPG(31:0)	[M+H]+	7.7	837.597	291.456	1424.51	5221.53	9883.39	22429	11926.5	8088.06	6834.26	3337.39	5205.44	171.953	182.995	113.433	417.13	236.207	142.138
LysylPG(32:0)	[M+H]+	7.7	851.612	294.031	4628.56	25005.2	25154.4	40371.5	20236.3	14798.3	15507.2	7417.31	12371.4	656.983	975.249	668.485	1426.59	841.908	520.173
LysylPG(32:1)	[M+H]+	7.7	849.602	279.304	335.573	2791.79	4862.22	1904.71	515.283	378.931	1282.11	821.358	1026.82	370.806	750.9	474.377	389.972	276.926	228.549
LysylPG(33:0)	[M+H]+	7.49	865.627	297.91	2033.31	7114.29	13788.4	42669.4	24609.8	16622.6	11112	5344.93	8354.76	348.858	409.117	297.724	623.145	222.804	134.706
LysylPG(33:1)	[M+H]+	7.7	863.612	293.966	30.5031	1088.59	2150.05	1814.08	772.108	449.176	4746.57	1915.27	3396.44	359.696	827.715	921.043	84.7107	47.4258	38.5248
LysylPG(33:2)	[M+H]+	7.7	861.598	289.995	1333.56	2199.32	3510.76	1057.66	263.164	160.267	3920.49	1459.81	2727.27	150.995	308.442	409.465	49.1188	67.2695	34.9662
LysylPG(34:0)	[M+H]+	7.49	879.643	301.765	525.135	5243.15	11433.7	21262.8	10874	7821.85	6181.51	3112.89	5171.05	281.053	483.571	358.001	406.826	167.03	131.343
LysylPG(35:0)	[M+H]+	7.49	893.659	304.296	1498.71	5566.41	13263.2	26344.3	14751.5	10168.6	5909.81	3065.61	4566.73	357.064	657.274	553.171	445.053	159.329	83.8664
LysylPG(35:1)	[M+H]+	7.83251	891.643	300.395	1.14306	1113.25	2822	1429.26	648.444	291.71	3695.05	1462.81	3204.23	970.234	2837.14	2684.73	106.359	23.2418	40.4846
LysylPG(35:2)	[M+H]+	7.96509	889.628	297.784	0	526.026	1670.49	848.465	212.579	114.468	3652.09	1296.44	3090.9	615.489	1874.81	1827.94	11.4671	2.36976	2.70129
LysylPG(35:4)	[M+H]+	7.7	885.597	295.172	1024.74	6261.4	5092.65	1840.05	267.054	144.938	7705.72	2984.04	8529.82	63.5877	90.7742	42.8483	75.6682	66.2218	59.4308
CLs (-)
Identification	Adduct	RT (min)	m/z	CCS (Å2)	Normalized Abundance- WT
					WT	WT	WT	Vehicle	Vehicle	Vehicle	eFA	eFA	eFA	AFN-1252	AFN-1252	AFN-1252	eFA + AFN-1252	eFA + AFN-1252	eFA + AFN-1252
CL(62:0)	[M-2H]2-	5.07295	661.461	200.155	1696.57	1598.5	364.558	1980.6	1704.37	473.818	0	0	0	0	0	0	0	0	0
CL(63:0)	[M-2H]2-	5.07295	668.47	201.883	2318.75	2876.66	581.8	3197.45	2596.69	774.797	0	16.5667	0	0	0	0	0	0	0
CL(63:9)	[M-2H]2-	4.22868	659.399	240.715	930.682	708.981	590.498	962.22	856.198	747.779	655.325	812.54	805.155	403.785	696.801	459.234	2242.36	1259.12	830.871
CL(64:0)	[M-2H]2-	5.16738	675.478	201.841	3677.61	3235.52	693.781	4396.3	3390.97	1263.13	0	93.9483	31.9416	0	0	0	0	0	0
CL(65:0)	[M-2H]2-	5.22702	682.486	203.561	2978.58	2938.3	416.647	3631.12	2660.27	968.1	0	71.8871	0	0	0	0	0	0	0
CL(66:0)	[M-2H]2-	5.28666	689.493	203.52	1986.91	2046.24	209.887	2928.74	2194.25	552.228	14.8861	17.8061	8.74498	0	0	0	0	0	0
CL(66:2)	[M-2H]2-	4.95368	687.476	203.532	476.601	464.755	157.107	603.63	570.142	218.409	231.888	160.659	137.39	145.296	1665.84	992.525	52.5581	72.1314	38.973
CL(68:0)	[M-2H]2-	4.51133	703.509	206.939	2912.46	2452.03	1139.96	4662.23	2764.9	1641.8	143.491	203.224	120.027	12.5461	7.84459	3.73156	26.1904	0	0
CL(68:4)	[M-2H]2-	4.37	699.474	280.661	10374.1	10158.8	7645.74	12478	11420.2	10161.7	7495.98	10402.1	10581.4	5132.77	9207.13	7433.71	27913.5	17530	11751.1
CL(70:0)	[M-2H]2-	4.52864	717.524	208.599	3436.43	2965.73	958.848	6000.95	3074.12	1920	124.699	215.327	68.0616	0	6.65865	0	0	0	0

## Sheet: Legend
Abundances and MS/MS fragmentation of lipid species observed in all lipidomics experiments.
